# Supplementary material for: Investigating inter-chromosomal regulatory relationships through a comprehensive meta-analysis of matched copy number and transcriptomics data sets
Source: BMC Genomics. 2015 Nov 18;16:967. doi: 10.1186/s12864-015-2100-5 (PMC4650296; doi:10.1186/s12864-015-2100-5)
Supplement: Additional file 1 — Spreadsheet summarizing the results for all 1430 regulators in the database with significant predicted targets. (XLS 746 kb) [file 12864_2015_2100_MOESM1_ESM.xls]

## Sheet: Sheet1
METAMATCHED
sysbio.mrc-bsu.cam.ac.uk/METAMATCHED
Summary of regulators with significant targets
Column headings:
Gene = Regulator
Chr = Regulator's Chromosome
Pos = Regulator's Chr Locus
p-value = of self aCGH/Expression correlation
fdr = B-H adjusted p-value
Sig. Datasets = Number of datasets showing significant correlation
Targs = Number of predicted targets
Targs (act) = Number of targets (activation)
Targs (rep) =Number of targets (repression)
R-T Cocites = Number of papers cociting regulator & a target(s)
% Targs Cocited = % of target list cocited with each other
fdr % Targs Cocited = fdr of above
jons, chap etc = fdr self aCGH/Expression correlation for each dataset
Gene	Chr	Pos	p-value	fdr	Sig. Datasets	Targs	Targs (act)	Targs (rep)	R-T Cocites	% Targs Cocited	fdr % Targs Cocited	jons	chap	lenz	bekh	tayl	lin2	ell	zho	parr	ch.s	ch.w	gra.1	toed	lin1	shai	hoac	bott	sirc	mura	myll	coco	gra.2	crow	beck	ooi	vain	micc	brag	junn	med
MED4	13	14.12q	2.2e-06	5.8e-05	18	24	0	24		16	0.5	1.5e-14	1e-09	0.017	3e-09	0.02	1.6e-09	2.8e-08	0	0.0044	0.071	0.0024	0.0032	3.2e-06	1.7e-07	2e-05	0.76	0.99	0.039	0.38	0.44	NA	0.0051	0.022	1	0.15	0.16	1	0.92	0.33	1
DDX10	11	22-q	2.2e-06	5.8e-05	15	13	0	13		14.3	0.47	0	6.7e-17	0.0088	4.3e-09	0.54	1.6e-06	0	0.0014	0.0065	0.00027	0.0049	0.0071	0.00037	0.17	0.0094	0.9	1	0.0097	0.13	0.79	NA	0.32	0.031	1	0.58	0.28	1	0.98	0.28	NA
AZIN1	8	21.3q	2.2e-06	5.8e-05	15	15	0	15		12.5	0.53	0	2.1e-06	0.0024	0	0.023	8.2e-05	0	0.3	0.0082	0	0	0.067	0.65	3.9e-05	1	0.67	0.99	0.048	0.044	0.71	0.043	0.41	0.00037	1	0.26	0.32	1	0.92	0.26	1
BCL9	1	21q	2.2e-06	5.8e-05	15	12	0	12		23.1	0.2	0	0.0069	0.17	5.2e-05	0.97	0.0002	2.6e-07	0.043	0.0068	3.7e-06	0.041	0.002	0.014	0.02	0.43	0.82	0.72	0.015	0.0057	0.45	NA	0.62	0.0049	1	0.65	0.35	1	0.88	0.69	1
SETDB1	1	21q	1.9e-06	5.8e-05	14	10	0	10				0	1.1e-14	0.072	8e-10	0.82	0.0065	0	6.8e-05	3.5e-07	0	8.3e-05	0.29	NA	0.0019	0.001	0.93	0.098	0.00068	NA	0.84	NA	0.048	0.0054	1	0.84	NA	1	0.98	0.37	NA
STK3	8	22.2q	2.2e-06	5.8e-05	14	6	0	6				0	1.5e-06	0.69	0	0.1	1.7e-08	2.6e-08	0.0062	0.0023	0	4e-06	0.4	NA	0.0053	0.00069	0.62	1	0.0035	0.052	0.78	NA	0.93	0.0013	1	0.51	NA	1	0.99	0.39	1
PTDSS1	8	22q	2.2e-06	5.8e-05	14	8	0	8				0	0.0013	0.18	3.3e-08	0.038	4.6e-08	0	0.29	0.047	0	1.9e-08	0.033	NA	3.4e-05	1.1e-06	0.82	0.83	0.00051	0.17	0.45	NA	0.53	0.00034	0.89	0.35	0.18	1	0.96	0.35	NA
UCHL3	13	21.33q	2.2e-06	5.8e-05	14	1	1	0				1.1e-05	0	0.0027	4.2e-10	0.0071	0.0034	2.9e-07	9e-05	0.012	0.0066	0.1	0.0003	NA	0.0014	0.0016	0.71	0.99	0.12	0.75	0.84	NA	0.16	0.036	1	0.57	0.18	1	0.99	0.45	1
AARS	16	22q	2.2e-06	5.8e-05	14	5	0	5				2.9e-09	5e-15	0.21	0	0.0066	0.0023	3e-07	0.00063	4.5e-07	0.043	0.042	0.039	0.078	0.0008	0.0022	0.94	0.93	0.0031	0.14	0.68	NA	0.9	0.42	0.8	0.43	0.53	1	0.96	0.46	NA
RIPK2	8	21q	0.0016	0.0087	14	13	0	13				NA	0.0014	0.00054	0.00013	0.015	0.0015	4.7e-07	0.013	0.046	7.1e-06	0.00057	0.049	NA	0.34	8e-05	0.79	1	0.034	NA	0.96	NA	0.3	0.014	1	0.46	0.48	1	0.89	0.54	1
RAD50	5	23-q	0.0017	0.0087	14	9	0	9				9.8e-10	1e-07	0.0078	7e-17	0.77	0.00014	0.00085	0.0091	0.74	8.7e-05	0.00031	0.0049	NA	0.00087	0.00023	0.72	1	0.0075	0.27	0.85	0.22	1	0.0023	1	0.82	0.58	1	0.94	0.75	1
YWHAZ	8	22.3q	2.1e-06	5.8e-05	13	46	0	46	3	51.1	0.0081	NA	0.00015	0.0039	0	0.31	0.00058	0	0.28	0.0027	0	0.00096	0.016	0.2	0.00019	9.7e-05	NA	0.93	0.1	NA	0.74	NA	0.047	0.00075	1	0.5	NA	1	0.95	0.65	NA
SNX27	1	21.3q	2.2e-06	5.8e-05	13	4	0	4		60	0.025	0	3.8e-14	0.069	1.6e-05	0.0017	5.8e-08	0	0.0054	NA	6.8e-08	0.013	0.09	NA	0.0034	0.0015	0.92	1	1.5e-05	0.45	0.81	NA	0.58	0.011	1	0.87	0.35	1	0.92	0.18	NA
UBE3A	15	11.2q	2.2e-06	5.8e-05	13	4	0	4				0	3.4e-12	0.058	5.4e-10	0.9	8.5e-09	6.7e-08	0.0054	NA	0.0041	0.00021	0.2	NA	0	0.008	0.73	0.99	0.025	0.13	0.84	0.44	0.81	0.022	1	0.63	NA	1	0.95	0.13	1
ARIH1	15	24q	2.2e-06	5.8e-05	13	1	0	1				6.5e-10	0	0.22	2.5e-08	0.27	0.0083	6.2e-06	0.027	0.53	0.001	0.01	0.29	NA	0.004	0.001	0.88	0.46	0.0091	0.31	0.81	NA	0.21	0.027	0.98	0.56	NA	1	0.95	0.3	1
MRPS28	8	21.1-q	2.2e-06	5.8e-05	13	67	44	23	2	64.7	0.00048	0	3.1e-05	0.31	5.4e-08	0.027	7.7e-05	0	0.00062	0.31	0	7.5e-05	0.98	0.33	4.5e-05	0.31	0.76	0.99	0.0056	0.0071	0.87	NA	0.37	0.015	1	0.87	0.58	1	0.83	0.37	NA
NDUFS4	5	11.1q	2.2e-06	5.8e-05	13	2	0	2				0	5.1e-23	0.53	0	0.19	0	4.3e-05	0.007	0.85	0.00012	0.012	0.45	0.42	0.0014	0.067	0.89	0.91	0.0029	0.00081	0.72	0.041	0.99	0.0014	0.58	0.5	NA	1	0.97	0.62	NA
ZW10	11	23q	0.0016	0.0087	13	2	0	2				8.4e-13	3.5e-13	0.03	5.7e-18	0.2	5.7e-08	1.1e-10	0.12	0.00076	0.0045	0.0089	0.89	NA	0.003	0.00098	0.68	0.86	0.021	0.53	0.89	0.00012	0.73	0.12	1	0.19	NA	1	0.95	0.074	NA
HARS	5	31.3q	0.0016	0.0087	13	11	0	11		25	0.17	6.5e-11	6e-22	0.83	5e-13	0.11	0.00013	0.00018	0.032	0.18	0.00068	9.2e-05	0.81	NA	0.03	0.0061	0.99	0.73	0.0049	0.021	0.93	NA	0.9	0.0016	1	0.65	0.8	1	0.95	0.58	NA
FAM20B	1	25.2q	0.0016	0.0087	13	2	0	2				3.5e-13	1.9e-25	0.0053	2.1e-07	0.3	2.1e-06	0.072	0.029	3.6e-06	0.013	0.026	0.0069	0.12	0.064	0.0049	0.91	0.54	0.0076	0.28	0.7	NA	0.3	0.025	1	0.13	NA	1	0.96	0.41	NA
CETN3	5	14.3q	0.0017	0.0087	13	8	0	8		22.2	0.29	1.5e-12	0.00051	0.51	2e-07	0.81	5.1e-06	0.005	0.0031	0.027	0.02	0.021	0.46	0.0068	0.055	0.029	0.88	0.79	0.015	0.063	0.93	0.12	0.8	0.013	1	0.62	NA	1	0.96	0.67	NA
CHD1	5	15-q	0.0017	0.0087	13	11	5	6		25	0.17	1.8e-11	1.6e-10	0.96	2.5e-15	0.0086	2.2e-08	0.0042	0.025	0.064	5.5e-05	0.0011	0.0045	NA	0.0059	8.6e-05	0.89	0.69	0.0024	0.05	0.97	0.093	0.3	0.073	1	0.2	0.14	1	0.97	0.18	1
RABGAP1	9	34.11q	0.0017	0.0087	13	2	0	2				2.4e-06	5.3e-05	0.064	1e-05	0.34	3.6e-06	0.00067	0.027	0.73	0.00036	0.0021	0.076	0.0018	4.7e-05	0.035	0.94	0.63	0.07	0.47	0.77	NA	0.55	0.42	1	0.86	0.45	1	0.94	0.035	1
DERL1	8	24.13q	1.4e-06	5.8e-05	12	12	0	12				NA	0.0034	0.013	1.9e-16	0.027	NA	1.6e-07	0.75	0.0056	6.5e-08	0	0.013	0.79	NA	5.7e-06	0.92	1	0.0043	NA	0.43	NA	0.7	0.00034	0.94	0.52	NA	1	0.83	0.65	NA
SIL1	5	31q	1.9e-06	5.8e-05	12	1	0	1				0	1.9e-07	0.087	5.8e-07	0.03	0.00024	4e-05	0.76	0.72	2.2e-06	9.4e-06	0.21	NA	NA	0.017	0.46	0.22	0.028	0.15	0.89	NA	0.54	0.043	0.91	0.41	NA	1	0.92	0.26	NA
ALG9	11	23q	1.9e-06	5.8e-05	12	3	0	3				0	3.4e-07	0.091	3e-07	0.12	0.00082	0	0.42	0.00037	0.2	0.001	0.15	NA	0.00096	9.8e-05	1	NA	0.012	0.052	0.82	0.0016	0.39	0.0014	1	0.35	NA	1	NA	0.27	NA
HSBP1	16	23.3q	2.1e-06	5.8e-05	12	48	20	28		28.6	0.32	NA	3e-08	0.22	7.9e-10	0.018	NA	9.6e-09	0.027	4.1e-05	5.6e-05	1.8e-05	0.0022	NA	NA	1.4e-05	0.59	1	0.09	NA	0.59	NA	0.21	0.04	1	0.15	0	1	0.95	0.38	1
SKIV2L2	5	11.2q	2.2e-06	5.8e-05	12	1	0	1				0	4.6e-11	0.37	0	0.32	2.1e-06	0.00014	0.029	0.87	0	0.0078	0.16	NA	0.0008	0.01	0.73	0.46	0.014	0.18	NA	NA	1	0.007	0.94	0.76	0.87	1	0.95	0.22	NA
PHF20L1	8	24.22q	2.2e-06	5.8e-05	12	10	0	10		18.2	0.37	3.3e-11	0.00086	0.067	0	0.66	0.0052	0	0.52	0.4	0.0012	0.00036	0.027	NA	NA	0	0.91	1	0.00054	NA	0.88	0.26	1	0.01	1	0.98	0.64	1	0.97	0.19	NA
IPO9	1	31.3q	2.2e-06	5.8e-05	12	7	0	7		25	0.26	2.4e-05	8.8e-13	0.027	0.00078	0.12	2.2e-06	0.00039	0.1	2.3e-05	0.0083	0.051	0	NA	0.22	0.00062	1	0.96	0.0023	NA	0.63	NA	0.35	0.027	1	0.73	0.55	1	0.98	0.14	NA
CHD1L	1	21.1q	2.2e-06	5.8e-05	12	1	0	1				0	1.8e-21	0.16	3.8e-06	0.4	3.6e-07	1.3e-05	0.023	0.19	0.00023	3.5e-06	NA	NA	0.013	3.7e-05	0.66	0.96	0.0034	0.16	0.94	0.34	NA	0.013	0.81	0.38	0.56	1	0.96	0.31	NA
ANKRD27	19	13.12q	2.2e-06	5.8e-05	12	1	0	1				0.014	0.0012	0.56	1.7e-07	0.31	0.00099	0.18	0.003	NA	0.00021	2e-05	0.78	NA	0.0075	0.0087	1	0.08	0.0012	0.39	0.54	NA	1	0.31	0.86	0.31	0.73	1	0.92	0	NA
ATAD2	8	24.13q	2.2e-06	5.8e-05	12	15	0	15		31.2	0.13	0	4.1e-05	0.064	3.3e-13	0.037	0	0	0.28	0.012	3.6e-06	8e-07	0.11	0.55	NA	8.8e-05	0.68	0.53	0.00069	NA	0.77	0.43	0.67	0.00059	1	0.56	NA	1	0.95	0.45	NA
POGZ	1	21.1q	2.2e-06	5.8e-05	12	218	87	131	2	64.8	0.0037	0	4.5e-13	0.024	3.9e-06	0.7	0.021	0.002	0.17	NA	0.0074	0.51	0	0.22	1.8e-06	0.0066	0.93	1	0.00023	0.21	0.74	NA	0.52	0.00046	1	0.91	0.28	1	0.95	0.13	NA
ATP6V1C1	8	22.3p	2.2e-06	5.8e-05	12	19	0	19				0	9.2e-11	0.075	0	0.18	1.1e-07	0	0.15	0.059	5.3e-07	1.4e-06	0.83	NA	2.8e-07	1.1e-05	0.71	1	0.018	0.043	0.95	NA	1	0.00034	0.68	0.39	NA	1	0.96	0.46	1
COMMD10	5	23.1q	2.2e-06	5.8e-05	12	1	0	1				0	1.1e-08	0.27	6.4e-08	0.29	4.1e-08	4.7e-06	0.028	0.24	0.00063	0.079	0.15	NA	0.004	0.0017	0.84	1	0.19	0.01	0.75	NA	1	0.0017	1	0.68	0.55	1	0.95	0.31	NA
KARS	16	23.1q	2.2e-06	5.8e-05	12	6	0	6				NA	4.6e-14	0.19	1.2e-26	0.00095	0.00011	1.2e-06	0.0021	0	0.00048	4.1e-05	0.47	NA	0.0002	0.29	0.99	1	0.0076	NA	0.68	0.089	0.18	0.5	1	0.54	0.26	1	0.89	0.39	1
ATP6V0D1	16	22q	2.2e-06	5.8e-05	12	6	0	6				0	4e-13	0.13	8e-09	0.012	0.0083	2.2e-06	0.0003	0.0002	0.076	0.22	1	NA	0.0019	0.0013	0.72	1	0.17	0.0071	0.74	NA	0.89	0.018	0.89	0.56	NA	1	0.97	0.21	1
CLTC	17	11-q	2.2e-06	5.8e-05	12	1	1	0				0	0.18	0.23	6.8e-05	0.17	0.0028	8.4e-09	0.45	0.00031	5.8e-06	0.0015	1	0.54	0.0003	0.0011	0.86	1	0.001	0.072	0.85	0.0081	1	0.00034	1	0.85	NA	1	0.94	0.39	NA
STX6	1	25.3q	2.2e-06	5.8e-05	12	1	0	1				2.8e-13	4.8e-17	0.011	0.00034	0.37	0.037	0.00026	0.00047	0.0086	0	0.0014	0.0012	NA	0.15	0.089	0.91	1	0.5	0.076	0.72	NA	0.46	0.017	1	0.22	0.61	1	0.92	0.093	1
MPHOSPH6	16	23.3q	2.2e-06	5.8e-05	12	9	0	9				0	9e-08	0.28	1.1e-07	0.033	5.2e-08	5.2e-08	0.092	0.0042	0.0062	0.0088	0.41	NA	0.00029	0.0038	0.91	0.47	0.35	0.38	0.7	0.044	0.27	0.31	1	0.37	0.32	1	0.98	0.26	NA
PTK2	8	24.3q	2.2e-06	5.8e-05	12	13	0	13	1	14.3	0.47	8.7e-13	0.32	0.067	0	0.14	0.57	0	0.83	0.00014	0	4.7e-06	0.05	0.46	0.018	1.2e-05	0.67	1	0.0013	0.092	0.95	0.18	0.78	0.0085	0.88	0.53	0.47	1	1	0.14	1
NFATC3	16	22q	2.2e-06	5.8e-05	12	10	0	10	1	18.2	0.37	1.4e-10	1.1e-09	0.27	0	0.0012	0.0091	7.4e-09	6.3e-05	0.038	0.032	0.0071	0.97	0.58	0.49	0.011	0.98	1	0.0011	0.61	0.65	0.084	0.32	0.3	1	0.28	NA	1	0.95	0.18	1
MAPKAP1	9	34.11q	2.2e-06	5.8e-05	12	7	0	7				1.9e-06	7.9e-07	0.00015	0.00063	0.38	0	9e-05	0.046	0.65	0.0041	0.021	0.0085	0.26	0	0.00051	0.77	1	0.35	0.46	0.84	NA	1	0.33	0.9	0.5	0.62	1	0.96	0.28	1
NUP153	6	22.3p	2.2e-06	5.8e-05	12	2	2	0				6.3e-07	0.0022	0.0048	0.0013	0.38	1.5e-05	7.4e-06	0.058	0.0018	0.0013	1.6e-05	0.57	0.56	0.0081	0	0.45	0.094	0.095	0.12	0.94	NA	0.3	0.046	1	0.89	0.5	1	0.89	0.78	1
SCAMP3	1	21q	0.0013	0.0087	12	10	0	10		18.2	0.37	NA	4.8e-18	0.014	1.9e-11	0.022	NA	8.4e-07	0.004	NA	0.00078	0.0019	0.015	NA	NA	0.024	0.95	0.3	0.046	NA	0.63	NA	0.54	0.27	0.97	0.01	0.4	1	0.94	0.41	NA
VPS4A	16	23.1q	0.0014	0.0087	12	10	0	10				NA	4.9e-13	0.11	5e-18	0.00079	NA	1.3e-08	0.0032	5.3e-06	0.012	0.019	3.7e-05	NA	NA	0.11	0.85	1	0.011	NA	0.56	NA	0.69	0.033	1	0.6	0.19	1	0.94	0.22	NA
CYFIP1	15	11q	0.0016	0.0087	12	4	0	4				0.00049	0.00016	0.71	0.00017	0.25	0.0012	0.00023	1.8e-05	NA	2.3e-05	1.4e-05	0.02	NA	0.018	0.00022	0.81	0.93	0.096	0.11	0.95	0.23	0.98	0.02	1	0.11	0.28	1	0.84	0.56	NA
AP3B1	5	14.1q	0.0016	0.0087	12	13	0	13	1	35.7	0.081	5.8e-10	2.5e-08	0.36	0.00029	0.18	1e-07	0.0011	0.027	0.67	0.00071	0.039	0.0085	0.77	5.9e-05	9.2e-05	0.97	1	0.47	0.25	0.89	NA	0.62	0.2	0.95	0.45	NA	1	0.8	0.26	NA
GLG1	16	22-q	0.0016	0.0087	12	7	0	7	1	25	0.26	NA	3.8e-11	0.22	8.8e-11	0.0021	0.0021	0.00016	3.6e-05	0.016	0.046	1.9e-06	0.002	0.1	0.0059	0.14	0.96	0.85	0.005	NA	0.7	NA	1	0.29	1	0.41	0.25	1	0.94	0.27	1
LPIN2	18	NA	0.0017	0.0087	12	1	0	1				0.0075	0.0014	0.0041	0.0019	0.027	0.00032	0.041	0.017	0.15	0.00021	0.0071	0.4	0.29	0.0076	0.00071	0.84	1	0.075	0.28	0.72	NA	1	0.45	1	0.33	0.83	1	0.83	0.38	NA
RB1	13	14.2q	0.0017	0.0087	12	6	0	6	2	42.9	0.06	9.6e-08	1.5e-16	0.051	1.4e-06	0.12	7.7e-07	9.8e-05	0.035	0.014	0.096	0.00015	0.017	0.016	0.0054	0.077	0.95	0.27	0.066	0.75	0.43	0.12	0.6	0.032	NA	0.67	0.091	1	0.92	0.59	1
CNOT1	16	21q	1.4e-06	5.8e-05	11	6	0	6				0	1.1e-09	0.0016	1.7e-15	0.13	0.011	0	0.0044	NA	2.6e-07	0.0024	0.19	NA	NA	0.01	0.83	1	0.0022	NA	0.9	NA	0.8	0.5	0.98	0.62	NA	1	0.92	0.38	NA
CSNK1A1	5	32q	1.4e-06	5.8e-05	11	2	0	2				NA	9.9e-12	0.048	5.2e-08	0.17	0	0.0029	0.019	0.36	0.00037	2e-05	0.58	NA	NA	0.018	0.9	0.56	0.16	NA	0.93	NA	0.98	0.027	1	0.43	NA	1	0.98	0.92	NA
PRMT7	16	22.1q	1.4e-06	5.8e-05	11	5	0	5				NA	2.6e-05	0.3	0.0091	0.0003	NA	0	0.15	0.0021	0.02	0.0032	0.026	NA	NA	0.084	0.86	0.9	0.034	NA	NA	0.19	0.55	0.019	0.95	0.42	0.19	1	0.84	0.21	NA
ADAT1	16	23q	1.9e-06	5.8e-05	11	6	0	6		28.6	0.22	0	1.3e-05	0.068	0.0038	0.028	0.043	0.00025	0.046	0	5.4e-05	0.018	0.62	NA	0.02	0.96	0.8	1	0.38	0.075	0.9	NA	0.85	0.49	NA	0.52	NA	1	1	0.75	NA
RAD21	8	24.11q	1.9e-06	5.8e-05	11	1	0	1				NA	5e-06	0.07	0	0.016	1.8e-05	0	1	0.14	3.7e-08	0	1	0.25	NA	1.6e-06	0.61	0.29	0.0042	NA	0.69	NA	0.91	0.00089	1	0.89	0	1	0.94	0.4	NA
PTS	11	22.3q	2.1e-06	5.8e-05	11	139	77	62		47.9	0.2	NA	5.9e-06	0.62	4.3e-13	0.53	NA	2.5e-06	1	0.0083	0.019	0.0067	5.8e-05	NA	NA	0	0.93	0.51	0.027	NA	0.46	0.0012	0.092	0.018	1	0.26	0.45	1	0.87	0.28	NA
ZCCHC14	16	24.2q	2.1e-06	5.8e-05	11	3	0	3				0.0017	0.091	0.89	1.5e-05	0.0017	0.0016	0	0.24	0.059	0.023	0.047	0.041	NA	NA	0.00046	0.87	0.9	0.035	NA	0.76	NA	0.89	0.12	0.87	0.26	NA	1	0.99	0.18	NA
GATAD2B	1	21.3q	2.1e-06	5.8e-05	11	1	0	1				0	1e-06	0.028	1.5e-05	0.69	0.0058	0.026	8.4e-05	4.7e-05	NA	NA	0.1	0.022	NA	0.11	0.86	NA	0.0064	0.02	0.7	0.58	0.91	0.6	0.73	0.93	0.27	1	NA	0.56	NA
FBXO38	5	33.1q	2.2e-06	5.8e-05	11	22	11	11		43.5	0.032	0	1e-07	0.0001	8.5e-10	NA	2.4e-06	0.0086	0.058	0.21	0.0048	1.4e-06	0.88	NA	1e-05	0.0039	0.98	0.9	0.41	0.069	0.85	NA	0.95	0.044	0.99	0.27	0.82	1	1	0.36	NA
RAPGEF6	5	31.1q	2.2e-06	5.8e-05	11	4	0	4				3.3e-07	1.6e-06	0.56	0	0.5	2.8e-06	0.046	0.018	0.94	0.00016	0.0057	0.2	NA	0.011	1.4e-05	0.83	NA	0.1	0.32	0.5	0.15	1	0.23	1	0.85	0.7	1	NA	0.86	NA
SF3B3	16	22q	2.2e-06	5.8e-05	11	1	0	1				3.2e-12	6.6e-06	0.56	0	0.0073	0.68	1.2e-06	4.9e-06	0.0049	0.00073	0.0088	0.082	NA	0.14	0.0006	0.76	0.98	0.033	0.13	0.66	NA	0.59	0.14	1	0.56	NA	1	0.94	0.3	NA
AP1G1	16	23q	2.2e-06	5.8e-05	11	5	0	5				0	1e-07	0.26	0	9.2e-06	0.11	0	0.0062	1.9e-05	0.00054	0.029	0.00026	0.062	NA	0.66	0.88	0.83	0.13	0.28	0.9	NA	0.65	0.068	0.9	0.77	NA	1	0.95	0.39	NA
E2F5	8	21.2q	2.2e-06	5.8e-05	11	27	0	27		32.1	0.14	0.93	0.0036	0.68	1.5e-10	0.047	0.3	0	0.52	0.00016	8.5e-06	2.3e-05	0.012	0.46	0.02	0.3	0.91	1	0.67	NA	0.96	0.028	0.85	0.0067	1	0.32	NA	1	0.98	0.45	NA
PJA2	5	22.1q	2.2e-06	5.8e-05	11	27	17	10		25	0.26	7.3e-18	2.8e-05	0.33	3.7e-06	0.6	0	1.9e-06	0.45	NA	0.00017	0.0019	0.00013	NA	0.00071	0.036	1	1	0.23	0.013	0.87	0.093	0.72	0.055	1	0.27	NA	1	0.92	0.12	1
NUP93	16	13q	2.2e-06	5.8e-05	11	2	1	1				0	1.4e-07	0.0031	2.1e-15	0.16	0.00019	0	0.043	NA	0.017	0.089	0.52	0.08	0.016	0.0074	0.76	0.44	0.24	0.0071	0.9	0.5	0.99	0.76	1	0.31	0.25	1	0.92	0.71	NA
SMAD5	5	31q	2.2e-06	5.8e-05	11	17	7	10		22.2	0.29	0	0.011	0.41	8.8e-10	0.81	0.00086	0.012	0.11	0.24	0.009	0.0018	0.071	NA	3.2e-05	0.013	0.88	1	0.12	0.02	0.96	0.082	1	0.18	0.97	0.78	0.35	1	1	0.36	1
VPS13B	8	22-q	2.2e-06	5.8e-05	11	32	0	32		36.4	0.091	0	8.1e-06	0.64	1.5e-06	0.21	0.016	0	0.26	0.086	5.4e-05	0.082	0.0066	0.51	0.68	9.7e-05	0.59	1	0.0023	0.3	0.96	0.99	0.42	0.0043	NA	0.39	0.56	1	0.92	0.26	1
COX4I1	16	24.1q	2.4e-06	5.8e-05	11	2	0	2				NA	4.2e-06	0.69	1e-09	0.58	NA	4.7e-08	0.026	0	7.5e-07	0.022	1.3e-05	NA	NA	0.00057	0.58	0.39	0.011	NA	0.69	NA	0.2	0.0076	NA	0.24	0.53	1	0.97	0.23	NA
ZDHHC7	16	23.1q	0.0013	0.0087	11	2	0	2				NA	1.5e-09	0.14	1.2e-09	5.1e-06	NA	4.3e-05	0.0024	7.6e-06	0.00027	0.013	0.061	NA	NA	0.037	0.85	0.83	0.011	NA	0.81	NA	0.13	0.023	0.82	0.2	NA	1	0.81	0.19	NA
KIAA0513	16	24.1q	0.0015	0.0087	11	14	0	14		13.3	0.5	NA	0.00055	0.48	8.5e-06	8e-06	5.3e-05	0.00017	0.002	0.017	5.3e-05	0.0089	0.023	NA	NA	0.12	0.93	0.55	0.0054	NA	0.66	NA	0.13	0.2	1	0.42	0.48	1	0.93	0.58	NA
ARPC1A	7	22.1q	0.0015	0.0087	11	1	1	0				NA	5.7e-08	0.0011	1.3e-05	0.28	0.1	0.00011	0.018	0.45	4.1e-08	0.00052	0.0061	0.041	NA	0.0058	0.76	0.2	0.025	NA	NA	NA	0.92	0.24	0.77	0.19	NA	1	0.92	0.44	1
DYNC1LI2	16	22.1q	0.0015	0.0087	11	13	0	13		14.3	0.47	NA	6.3e-10	0.22	3.2e-16	0.036	NA	2.5e-06	8e-05	0.0016	0.02	0.0048	0.03	0.4	NA	0.16	0.81	1	0.0018	NA	0.93	0.21	0.087	0.097	1	0.72	NA	1	0.88	0.21	NA
TBC1D22A	22	13q	0.0015	0.0087	11	5	5	0				NA	0.0065	0.091	3.7e-06	0.82	5e-05	2.6e-06	0.0067	NA	0.00088	0.0099	0.16	0.00026	0.00011	4.9e-06	0.7	1	0.023	NA	0.88	NA	0.46	0.22	0.8	0.31	NA	1	0.97	0.39	NA
DDB1	11	12-q	0.0015	0.0087	11	1	0	1				NA	5.7e-09	0.67	2.1e-06	0.8	NA	0.0002	0.044	NA	0.0051	0.0068	0.16	0.16	NA	0.029	0.91	0.44	0.034	NA	0.63	0.011	0.44	0.013	1	0.61	NA	1	0.98	0.57	1
CCNE2	8	22.1q	0.0015	0.0087	11	12	0	12		15.4	0.44	NA	0.0074	0.31	1.7e-06	0.0073	NA	1.2e-07	0.69	0.032	1.2e-06	0.0002	0.53	0.0015	NA	0.77	0.81	0.63	0.011	NA	0.91	0.48	1	0.048	1	0.42	NA	1	0.87	0.56	1
JTB	1	21q	0.0015	0.0087	11	3	0	3				NA	1.2e-10	0.012	2.6e-09	0.27	NA	1.2e-07	8.2e-06	0.0004	6.5e-05	4.1e-05	0.75	NA	NA	0.0063	0.95	0.85	0.023	NA	0.91	0.088	0.98	0.038	1	0.42	0.8	1	0.98	0.4	1
CSNK1G3	5	23q	0.0016	0.0087	11	7	0	7				1.1e-10	2e-05	0.29	1.2e-09	0.8	1.8e-10	0.0022	0.014	0.48	1.8e-05	0.55	0.034	NA	0.097	0.018	0.95	1	0.34	0.17	0.91	NA	0.58	0.032	0.95	0.76	NA	1	0.94	0.67	NA
YTHDC2	5	22.3q	0.0016	0.0087	11	3	1	2				1.3e-09	1.4e-05	0.11	3e-14	0.75	0.00012	0.023	0.28	0.48	0.76	0.00028	0.066	NA	0.0045	0.0017	0.99	1	0.031	0.02	0.87	NA	1	0.15	0.89	0.91	0.29	1	0.95	0.83	NA
ATG7	3	25.3-p	0.0016	0.0087	11	17	0	17		44.4	0.029	NA	3.8e-05	0.39	0.00027	0.54	2.6e-06	9.2e-05	0.82	0.57	0.0019	0.18	0.00061	NA	0.046	0.00079	0.96	0.77	0.0049	NA	0.95	0.0004	0.86	0.15	1	0.28	0.65	1	0.95	0.41	1
SLC30A5	5	13.1q	0.0016	0.0087	11	1	0	1				2.8e-07	0.011	0.21	2.9e-05	0.019	1.8e-05	0.0026	0.54	0.37	0.01	0.0037	0.14	NA	0.28	0.00075	0.77	0.62	0.62	0.48	0.89	0.055	0.69	0.012	0.97	0.56	NA	1	0.99	0.71	NA
RAD54B	8	22.1q	0.0017	0.0087	11	9	0	9				4e-07	0.27	0.38	1.6e-08	0.0083	0.034	2.2e-10	0.24	0.037	0.00092	0.0085	0.94	0.79	0.013	0.051	0.77	1	0.00042	NA	0.62	NA	0.81	0.00061	0.83	0.3	0.34	1	0.84	0.49	1
C8orf76	8	24.13q	6.9e-07	4.1e-05	10	5	0	5				NA	8.7e-07	0.33	1.3e-11	0.012	NA	0	0.21	0.0061	NA	NA	0.031	NA	NA	2e-05	NA	NA	0.0014	NA	NA	0.42	0.16	0.00034	0.94	0.57	0.25	1	NA	0.13	1
MLYCD	16	24q	2.2e-06	5.8e-05	10	16	1	15		11.8	0.57	NA	4.9e-06	0.65	4.3e-11	0.00048	0.07	5.7e-07	0.0053	1.1e-05	0.13	0.0037	0	NA	0.1	0.0052	0.9	1	0.049	0.27	0.84	NA	0.15	0.068	0.94	0.18	0.19	1	1	0.45	NA
PHF15	5	31.2q	2.2e-06	5.8e-05	10	1	0	1				0	0.0023	0.22	0.00011	0.011	0.025	0.00016	0.64	0.027	2.6e-06	0.00017	1	NA	0.11	0.032	0.9	0.44	0.7	NA	0.88	NA	1	0.082	1	0.75	0.95	1	0.96	0.5	NA
VAC14	16	22.1q	2.2e-06	5.8e-05	10	2	0	2				0	1.3e-09	0.028	1.7e-05	0.0002	8.3e-05	3.3e-07	0.017	NA	NA	NA	0.18	0.0071	0.00034	0.088	0.82	0.45	0.14	0.45	0.79	0.25	1	0.1	0.97	0.6	0.72	1	0.97	0.5	1
RANBP10	16	22q	2.2e-06	5.8e-05	10	3	0	3				5.3e-06	0.00011	0.36	0	0.35	0.083	0	0.13	1.1e-05	0.13	0.0085	0.21	NA	0.0055	0.0027	0.85	0.89	0.00091	0.36	0.9	NA	0.87	0.16	1	0.62	0.19	1	0.92	0.21	1
UVRAG	11	13q	2.2e-06	5.8e-05	10	2	0	2				0	9.4e-15	0.22	8.6e-18	1	3.5e-05	5.9e-09	0.017	NA	0.092	0.36	1	NA	0.00055	0.00013	0.83	1	0.04	0.021	0.83	0.12	0.39	0.34	1	0.39	0.47	1	0.96	0.37	1
MCCC2	5	12-q	2.2e-06	5.8e-05	10	1	0	1				0	1.5e-08	0.27	6.1e-11	0.8	0.42	0.014	0.041	0.67	0.048	0.00012	0.66	NA	0.61	0.00031	0.99	0.46	0.017	0.056	0.87	0.52	0.73	0.11	1	0.8	0.92	1	1	0.37	NA
ERBB2IP	5	12.3q	2.2e-06	5.8e-05	10	7	0	7	1	25	0.26	0	0.86	0.15	0	0.33	0.0033	0.035	0.53	0.17	0.0017	0.00054	0.016	0.83	0.0075	0.00027	0.87	0.43	0.046	0.17	0.89	NA	0.53	0.065	1	0.26	0.36	1	0.98	0.24	NA
MSH3	5	11-q	2.2e-06	5.8e-05	10	2	0	2				0.2	0.028	0.43	4e-07	0.078	1.6e-05	0.00062	0.13	0.23	0.00068	0.01	0.12	0.66	3.9e-05	0	0.56	1	0.13	0.7	0.63	NA	1	0.0034	0.89	0.39	0.69	1	0.95	0.68	1
COX7C	5	14q	2.4e-06	5.8e-05	10	2	0	2				NA	1.2e-10	NA	0.013	0.42	0	2e-05	0.0048	0.42	0.00035	1.9e-06	0.17	NA	NA	1.7e-06	0.97	1	0.28	NA	NA	NA	0.54	0.044	0.88	0.36	0.25	1	0.96	0.33	NA
KIAA0907	1	22q	0.0013	0.0087	10	12	2	10				NA	2.1e-08	0.019	3.2e-07	0.45	NA	1.4e-06	0.0014	NA	6.3e-05	0.026	5.8e-07	NA	NA	0.11	0.85	0.51	0.005	NA	0.84	NA	0.35	0.00034	1	0.67	0.16	1	0.92	0.33	NA
NOL7	6	23p	0.0013	0.0087	10	8	4	4		22.2	0.29	NA	5.5e-08	0.27	9.3e-10	0.41	NA	0.029	0.024	0.011	1.5e-05	0.014	0.00039	NA	NA	3.2e-05	0.81	0.93	0.73	NA	0.91	NA	0.83	0.01	1	0.82	NA	1	0.86	0.33	NA
CLK2	1	21q	0.0013	0.0087	10	4	3	1				NA	2.5e-21	0.2	1.8e-08	0.84	NA	5.4e-05	0.0016	NA	0.0036	0.0024	0.02	NA	NA	0.02	0.51	1	0.042	NA	0.85	NA	0.13	0.0067	1	0.72	NA	1	0.92	0.31	1
SRPR	11	24-q	0.0014	0.0087	10	15	0	15		18.8	0.28	NA	0.0015	0.71	2.8e-10	0.21	NA	1e-09	0.0014	0.0038	0.0035	0.0068	0.01	NA	NA	8.7e-05	0.84	0.69	0.059	NA	NA	0.73	0.41	0.0021	1	0.62	0.69	1	0.86	0.21	NA
TERF2IP	16	23.1q	0.0015	0.0087	10	380	259	121	3	79.5	0.00048	NA	5.8e-19	0.11	1.1e-11	7.8e-05	NA	2.8e-07	0.0023	0.0001	0.002	0.0036	0.0038	NA	NA	0.064	0.99	1	0.065	NA	0.79	0.27	0.0051	0.36	1	0.8	NA	1	0.97	0.26	1
UBAP2L	1	21.3q	0.0015	0.0087	10	2	0	2				7.8e-09	1.9e-23	0.012	1e-09	0.0047	0.8	0.045	0.00012	NA	0.0018	0.042	0.3	NA	NA	0.45	0.81	0.2	0.0053	NA	0.73	NA	1	0.15	1	0.3	0.34	1	0.96	0.58	NA
NUTF2	16	22.1q	0.0015	0.0087	10	2	0	2				NA	0.0016	0.79	4.7e-06	0.01	NA	3.8e-11	0.011	0.00013	0.34	0.59	0.15	NA	NA	0.021	0.98	1	0.24	NA	0.84	0.0063	0.32	0.024	0.95	0.18	0.44	1	0.84	0.6	1
COX5A	15	25q	0.0015	0.0087	10	2	0	2				NA	1.6e-11	0.091	0.00052	0.09	NA	0.00026	6.3e-07	0.3	0.00047	0.00066	0.061	0.22	NA	0.00037	0.82	0.29	0.038	NA	0.68	0.022	0.89	0.046	0.86	0.19	0.53	1	0.99	0.5	NA
VCP	9	13p	0.0015	0.0087	10	12	0	12				NA	1.7e-07	0.0053	8.5e-12	1	0.00021	0.097	5.3e-07	0.031	0.026	3.7e-05	0.35	NA	0.13	0.032	0.83	0.88	0.0047	NA	0.74	NA	0.67	0.15	1	0.34	0.59	1	0.97	0.23	NA
SPAG1	8	22q	0.0016	0.0087	10	14	0	14		13.3	0.5	NA	0.0054	0.32	2.3e-09	0.042	0.071	4.1e-05	0.19	0.23	5.2e-05	0.0015	1	0.56	0.0031	0.0013	0.55	0.66	0.0094	0.67	0.86	NA	0.96	0.072	0.87	NA	0.93	1	0.95	0.66	NA
RBBP5	1	32q	0.0016	0.0087	10	35	6	29		22.2	0.41	NA	2.8e-11	0.47	1.3e-05	0.23	NA	7.8e-05	0.017	1.7e-06	0.021	2.2e-05	0.00048	0.18	NA	0.94	0.75	0.69	0.0042	NA	0.97	0.049	0.94	0.081	0.97	0.26	0.9	1	0.96	0.49	1
KIF3B	20	11.21q	0.0016	0.0087	10	18	0	18		10.5	0.63	3.3e-06	0.0019	0.49	5.9e-06	0.34	2.5e-06	5e-05	0.96	NA	6.8e-05	0.037	0.016	NA	0.00055	0.31	0.91	0.98	0.0023	0.28	0.86	NA	0.76	0.12	0.96	0.47	0.89	1	0.98	0.28	NA
CSNK2A2	16	21q	0.0016	0.0087	10	3	0	3				0.011	1.7e-06	0.00082	7.8e-29	0.028	0.00022	1.3e-05	0.00056	NA	0.0017	0.00018	0.053	NA	0.41	0.13	0.94	0.87	0.056	0.49	0.64	0.84	0.15	0.19	0.83	0.31	NA	1	0.94	0.23	NA
DCTN4	5	31-q	0.0016	0.0087	10	6	0	6				1e-13	1.3e-16	0.079	1.1e-06	0.54	4.2e-06	5.5e-05	0.044	0.55	0.0013	0.017	1	NA	NA	0.00015	0.87	0.89	0.5	0.23	0.95	NA	1	0.013	1	0.91	0.9	1	0.92	0.7	1
CDK8	13	12q	0.0016	0.0087	10	2	0	2				5.1e-06	3.8e-09	0.29	1.4e-06	0.84	8.2e-05	0.14	0.019	NA	0.011	0.0075	0.56	0.0082	0.02	0.042	0.39	0.14	0.24	0.5	0.68	NA	0.39	0.38	0.61	0.41	0.56	1	0.96	0.29	NA
WDR41	5	14q	0.0016	0.0087	10	37	15	22		26.3	0.29	2.3e-06	3e-08	0.0012	0.091	0.43	0.0073	0.12	0.13	0.54	0.0098	0.001	0.00046	NA	0.0058	0.014	0.97	1	0.2	0.26	0.87	NA	0.49	0.013	0.81	0.85	0.39	1	0.96	0.91	NA
GALK2	15	NA	0.0016	0.0087	10	4	0	4				0.05	8.2e-05	0.025	0.038	0.2	0.0027	0.0017	0.16	0.88	0.00034	0.022	0.2	NA	0.02	0.033	0.99	1	0.38	0.36	0.98	NA	0.75	0.29	0.98	0.82	0.53	1	0.96	0.22	NA
TRIM14	9	31.1q	0.0017	0.0087	10	5	0	5				0.012	0.0091	0.22	0.016	0.27	0.043	0.022	0.022	0.94	0.00053	0.041	0.41	NA	0.0077	0.00015	0.64	0.91	0.34	0.12	0.68	NA	0.99	0.26	1	0.78	NA	1	0.9	0.38	1
NCOA6	20	11q	0.0017	0.0087	10	1	0	1				1.2e-08	8.1e-09	0.76	7.5e-08	0.55	7.3e-06	0.0022	0.094	0.029	1.3e-05	0.0015	0.33	NA	0.0062	0.2	1	1	0.00091	0.65	0.43	NA	0.52	0.35	1	0.13	0.43	1	0.96	0.17	1
PARD3	10	11.22p	0.0017	0.0087	10	2	0	2				NA	0.00098	0.62	0.059	0.64	0.0031	0.035	0.017	0.74	1.3e-07	2.3e-05	0.42	5e-06	0.017	0.0021	0.72	0.29	0.017	0.83	0.78	0.74	0.68	0.39	0.74	0.31	0.17	1	0.97	0.13	NA
ARNT	1	21q	0.0017	0.0087	10	5	0	5				1.7e-07	9.2e-23	0.53	0.00014	1	0.022	4.6e-07	0.034	0.00077	0.031	0.00011	0.27	NA	2.6e-07	0.057	0.86	0.94	0.41	NA	0.95	0.85	0.72	0.23	1	0.39	0.85	1	0.86	0.33	1
SNTB2	16	22.1q	0.0017	0.0087	10	6	0	6				8.3e-07	0.28	0.4	0.00018	0.0061	0.00098	0.0059	0.74	0.14	0.00014	0.68	0.37	0.16	0.019	0.011	0.65	1	0.018	0.033	0.96	NA	0.41	0.17	0.82	0.3	NA	1	0.97	0.32	1
TNPO1	5	13.1q	0.0017	0.0087	10	5	0	5				0.0012	0.24	0.67	0.013	0.036	1.5e-06	0.035	0.071	0.61	0.00023	0.0013	0.025	NA	0.48	0.0048	0.97	0.64	0.23	0.79	0.84	0.56	1	0.6	1	0.61	0.2	1	0.97	0.52	NA
WWOX	16	23.3-q	0.0017	0.0087	10	20	0	20		33.3	0.11	2.7e-07	1.3e-10	0.075	0.75	0.0092	0.03	9.5e-06	0.39	0.052	0.0088	0.019	0.043	0.5	0.01	0.073	0.91	0.73	0.59	0.23	0.89	NA	0.94	0.069	1	0.3	0.66	1	0.88	0.54	1
NDFIP1	5	31.3q	0.0017	0.0087	10	2	0	2				4.8e-13	1e-08	0.52	1.8e-10	0.63	9.6e-05	9.5e-08	0.00065	0.34	0.03	0.0007	0.73	NA	0.0024	0.15	0.77	0.55	0.42	0.14	0.84	0.41	1	0.0054	1	0.28	0.74	1	0.96	0.37	1
CTCF	16	21-q	0.0017	0.0087	10	7	0	7				0.014	1.9e-05	0.32	9e-07	0.23	0.16	1.6e-08	0.0062	0.0097	0.0061	0.02	0.29	0.62	0.077	0.4	0.86	1	0.11	0.76	0.88	0.038	0.88	0.27	0.93	0.38	0.18	1	0.94	0.85	NA
TCERG1	5	31q	0.0017	0.0087	10	20	10	10	1	14.3	0.44	0.013	6.9e-13	0.064	0.027	1	0.00035	0.55	0.0006	0.53	0.0057	0.0065	0.081	NA	0.0016	0.033	0.93	1	0.11	0.51	0.9	0.17	0.76	0.54	0.93	0.8	0.62	1	0.94	0.85	1
ANKRD46	8	22.3q	6.9e-07	4.1e-05	9	20	5	15		33.3	0.11	NA	6.1e-07	0.15	6.1e-11	0.0086	NA	0	0.29	0.026	NA	NA	0.0011	NA	NA	0.00092	0.98	1	0.048	NA	0.81	NA	0.29	0.021	NA	0.7	NA	1	0.97	0.21	NA
PSMD4	1	21.2q	9.3e-07	4.9e-05	9	1	0	1				NA	5e-31	0.38	1.1e-06	0.43	NA	0	0.00015	0.0024	0.0013	7.9e-05	0.26	NA	NA	0.00094	0.88	1	0.073	NA	NA	NA	0.89	0.0079	NA	0.7	NA	1	0.95	0.23	NA
MTERFD1	8	22.1q	9.3e-07	4.9e-05	9	1	0	1				NA	0.0011	0.42	0	0.0015	NA	0	0.072	0.0061	NA	NA	0.0016	NA	NA	0.41	0.9	1	4e-05	NA	0.43	NA	0.84	0.00034	NA	0.66	0.13	1	0.92	0.47	NA
CES2	16	22.1q	1.4e-06	5.8e-05	9	30	6	24		19.4	0.44	NA	2.8e-10	0.6	1.9e-09	0.86	NA	0	0.0047	0.0059	0.052	0.085	0.027	NA	NA	1.9e-05	0.89	0.22	0.038	NA	0.8	0.99	0.35	0.00092	1	0.73	NA	1	0.94	0.56	NA
VPS72	1	21q	1.4e-06	5.8e-05	9	15	3	12	1	37.5	0.074	NA	1e-30	0.2	5.6e-06	0.87	NA	0	1.2e-05	NA	0	0.035	0.0017	NA	NA	2.1e-06	0.93	0.79	0.0042	NA	0.59	0.74	0.21	0.068	0.68	0.41	0.88	1	0.98	0.27	NA
SDHC	1	21q	1.4e-06	5.8e-05	9	11	0	11		16.7	0.41	NA	0	5.4e-05	8.8e-06	0.08	4.4e-08	1.3e-05	0.0089	0	2.9e-06	0.00065	0.72	NA	NA	0.09	0.93	0.33	0.058	NA	NA	0.15	0.63	0.5	1	0.3	NA	1	0.98	0.45	NA
N4BP1	16	12.1q	1.9e-06	5.8e-05	9	5	0	5				4e-07	0.00017	0.086	1.6e-16	0.018	0.67	0	1.9e-06	0.63	0.24	2.5e-07	0.0046	NA	NA	0.082	0.91	1	0.082	NA	NA	0.21	0.76	0.064	0.96	0.6	0	1	0.95	0.38	NA
DDX19B	16	22.3q	2.1e-06	5.8e-05	9	2	0	2				NA	0.0039	0.62	1.2e-05	0.00024	0.64	0	0.19	0.00034	NA	NA	0.023	NA	0.085	0.045	0.91	NA	0.048	NA	0.94	NA	0.47	0.57	1	0.27	0.24	1	NA	0.38	NA
GON4L	1	22q	2.1e-06	5.8e-05	9	10	0	10				0	4.3e-23	0.31	1.6e-08	0.87	0.002	4.2e-06	0.0076	NA	NA	NA	0.37	0.29	NA	0	0.89	0.82	0.00011	0.66	0.91	NA	0.2	0.0011	1	0.3	0.59	1	0.95	0.18	NA
DHX38	16	22q	2.1e-06	5.8e-05	9	8	0	8				NA	2e-09	0.71	0	0.018	NA	0.00042	0.0012	0.0019	0.023	0.2	0.0049	0.22	NA	0.9	0.67	0.48	0.0067	NA	0.74	NA	0.32	0.83	1	0.39	0.4	1	0.94	0.37	NA
POLR3C	1	21q	2.1e-06	5.8e-05	9	1	0	1				NA	1.6e-21	0.24	8.6e-08	0.99	NA	0	9.8e-05	0.78	7.6e-07	0.00054	0.95	0.043	NA	0.0095	0.78	1	0.87	NA	0.71	NA	0.43	0.0048	0.61	0.32	0.39	1	0.95	0.7	NA
PRCC	1	21.1q	2.1e-06	5.8e-05	9	2	0	2				NA	0	0.011	1e-08	0.2	NA	3e-07	0.01	NA	0.0011	0.00055	0.24	NA	NA	0.019	0.95	0.7	0.34	NA	0.54	0.09	0.24	0.023	0.87	0.19	0.63	1	0.98	0.33	1
RAB4A	1	42-q	2.2e-06	5.8e-05	9	1	1	0				NA	0	0.029	5.4e-10	0.59	0.0017	0	0.091	0.015	0.00038	0.0051	0.16	0.072	NA	0.023	0.67	1	0.38	NA	0.92	0.65	0.93	0.27	1	0.51	NA	1	0.98	0.33	1
ZBTB43	9	33.3q	2.2e-06	5.8e-05	9	55	14	41		17.9	0.76	NA	0.0016	0.81	1e-05	0.69	8e-06	0.0001	0.6	0.91	0.016	0.064	0	NA	0.014	0.0063	0.97	0.83	0.12	NA	0.89	NA	0.15	0.012	0.95	0.35	0.38	1	0.86	0.32	1
GAN	16	24.1q	2.2e-06	5.8e-05	9	65	44	21		34.8	0.25	1e-07	0.48	0.12	4.6e-05	0.00032	0.17	1.5e-05	0.024	0.22	0.8	0.12	0.029	NA	0.0075	0.0083	0.96	1	0.86	0.25	0.84	NA	0.5	0.24	1	0.91	0	1	0.93	0.45	NA
CD46	1	32q	2.2e-06	5.8e-05	9	1	1	0				0	1.1e-07	0.6	4e-06	1	7.9e-08	3.4e-07	0.32	1.2e-07	2.7e-06	0.14	0.81	NA	0.00073	0.01	0.95	0.91	0.58	0.072	0.9	NA	0.42	0.25	0.96	0.56	NA	1	1	0.63	1
ANKRD11	16	24.3q	2.2e-06	5.8e-05	9	5	0	5				0	2.1e-08	0.42	0.00013	0.0022	0.18	0.0014	0.051	0	0.31	0.0014	0.23	0.57	0.31	0.0023	0.71	0.35	0.078	0.066	0.86	NA	1	0.37	1	0.14	0.72	1	0.94	0.21	NA
CDH1	16	22.1q	2.2e-06	5.8e-05	9	5	0	5				6.7e-09	0.82	0.36	0.0049	0.00024	0.4	0	0.98	0.00064	0.022	0.024	0.026	0.29	0.33	0.44	0.49	0.82	0.3	0.056	0.78	1	1	0.0013	0.96	NA	NA	1	0.95	0.24	1
CAST	5	15q	2.2e-06	5.8e-05	9	27	19	8	1	28.6	0.19	3.5e-10	1.6e-14	0.87	0.00014	0.12	0	0.00014	0.051	0.99	0.51	0.15	0.24	NA	0	0.00013	0.63	1	0.69	0.027	0.94	0.17	0.67	0.0057	1	0.81	0.65	1	0.98	0.15	1
B4GALT3	1	21-q	2.4e-06	5.8e-05	9	5	0	5		33.3	0.19	NA	3.9e-10	0.094	1.4e-05	0.034	NA	1.7e-08	0.12	NA	0	4.4e-05	0.35	NA	NA	0.00095	0.62	1	0.00015	NA	0.35	0.39	0.83	0.022	0.91	0.23	NA	1	0.95	0.21	NA
PAPD5	16	12.1q	2.4e-06	5.8e-05	9	9	0	9		50	0.025	2.7e-12	1.2e-08	0.21	2.1e-08	0.37	0.0061	2.4e-09	0	NA	NA	NA	0.018	NA	0.0054	0.83	1	NA	0.22	NA	0.91	NA	0.37	0.072	0.96	0.33	0.026	1	NA	0.54	1
EMC8	16	24q	2.4e-06	5.8e-05	9	8	0	8		22.2	0.29	NA	2.3e-14	NA	0	0.13	NA	0	0.00063	7.4e-05	NA	NA	0.0012	0.45	NA	0.012	0.82	0.79	0.011	NA	0.75	NA	0.89	0.0094	1	0.26	0.2	1	0.98	0.31	1
TCF25	16	24.3q	2.4e-06	5.8e-05	9	4	0	4				NA	1.9e-16	0.63	3.3e-07	3.8e-07	0.64	1.8e-05	0.0034	0.0011	NA	NA	0.78	0.0002	NA	0.025	NA	0.85	0.25	NA	NA	NA	0.65	0.089	1	0	0.11	1	0.94	0.19	1
PDCL	9	12-q	2.4e-06	5.9e-05	9	1	0	1				NA	0.00012	0.92	0.0006	0.71	0	0.00026	0.62	0.32	0.0035	0.039	0.046	NA	0.00027	0.0013	0.9	1	0.79	NA	0.83	NA	0.79	0.22	1	0.51	0.74	1	0.99	0.17	1
CHRAC1	8	24.3q	0.00099	0.0087	9	9	0	9				NA	7.9e-05	NA	1.9e-11	0.016	NA	8.5e-05	0.46	0.28	NA	NA	0.0086	NA	NA	4.1e-05	0.92	NA	0.00011	NA	NA	NA	0.21	0.004	NA	0.56	0.19	1	NA	0.26	NA
PINX1	8	23p	0.0012	0.0087	9	2	0	2				3.6e-10	6.1e-06	0.12	0.0025	0.041	2.4e-06	9.5e-08	0.022	0.039	NA	NA	0.26	NA	NA	0.0099	0.76	NA	0.44	NA	NA	NA	1	0.38	1	0.43	0.87	1	NA	0.074	NA
ATP5L	11	23.3q	0.0012	0.0087	9	15	0	15				NA	0.00015	NA	1.3e-06	0.018	NA	2.5e-09	0.028	0.11	0.0041	0.0012	0.4	NA	NA	1.7e-06	NA	1	0.25	NA	0.92	0.0047	0.41	0.12	NA	0.54	NA	1	1	0.3	NA
INTS2	17	23.2q	0.0013	0.0087	9	8	0	8				3.3e-06	2.9e-05	0.46	3.7e-16	0.7	0.0015	6.4e-09	0.13	2.3e-05	NA	NA	0.64	NA	NA	0.0083	0.81	NA	0.0023	NA	0.62	NA	0.99	0.027	0.94	0.71	0.87	1	NA	0.27	NA
TMEM245	9	31q	0.0013	0.0087	9	1	0	1				0.012	4.2e-07	NA	0.0068	0.96	0.0059	0.0015	0.045	0.41	NA	NA	0.42	NA	4.7e-05	0.014	0.67	NA	0.034	NA	NA	NA	1	0.09	1	0.68	0.7	1	NA	0.074	1
LDOC1L	22	13.3q	0.0013	0.0087	9	1	0	1				6.3e-06	0.56	0.99	4.8e-08	0.03	0.003	0.011	0.78	0.0019	NA	NA	0.009	0.015	NA	0.069	0.51	NA	0.29	0.73	0.57	NA	0.31	0.045	1	0.81	NA	1	NA	0.84	NA
BTBD10	11	15.2p	0.0013	0.0087	9	1	1	0				NA	1.4e-05	0.2	0.00017	0.69	0.0067	0.0001	0.026	0.0022	NA	NA	0.69	NA	NA	0.019	0.96	NA	0.35	NA	0.8	0.055	0.83	0.017	0.94	0.41	0.97	1	NA	0.29	1
USP21	1	22q	0.0014	0.0087	9	6	0	6				NA	3.4e-11	0.0033	7.5e-10	0.15	NA	6.3e-08	0.00028	NA	6.7e-06	0.00046	1	NA	NA	0.039	0.8	0.63	0.043	NA	0.88	NA	1	0.06	1	0.33	0.39	1	0.84	0.79	1
ANP32B	9	22.32q	0.0014	0.0087	9	2	2	0	1	66.7	0.074	NA	6.4e-11	0.1	0.00042	0.71	NA	0.00016	0.0014	0.16	0.00013	0.016	0.003	NA	NA	0.0016	0.49	0.79	0.44	NA	NA	0.67	0.23	0.039	1	0.78	NA	1	0.83	0.38	1
TBCA	5	14.1q	0.0014	0.0087	9	2	0	2				NA	2.5e-13	0.34	0.00013	0.0054	3.5e-05	0.0043	0.0062	0.19	0.00046	0.01	0.24	NA	NA	0.0063	NA	0.67	0.27	NA	NA	NA	0.69	0.091	1	0.39	0.88	1	0.98	0.64	1
GABARAPL2	16	22.1q	0.0014	0.0087	9	9	0	9				NA	4.2e-12	0.43	0.00086	5.1e-06	NA	2.5e-05	0.018	7.8e-06	1.1e-05	0.00038	0.011	NA	NA	0.09	0.91	0.94	0.54	NA	0.69	NA	0.072	0.067	0.97	0.087	0.19	1	0.98	0.38	NA
CKLF	16	22.1-q	0.0015	0.0087	9	3	0	3				NA	7.9e-08	0.8	9.6e-06	0.023	NA	0.00017	0.00019	0.0014	0.045	0.8	1	NA	NA	0.0014	0.94	0.39	0.66	NA	0.88	0.82	0.64	0.073	0.93	0.21	NA	1	0.97	0.46	1
NUP160	11	11.12p	0.0015	0.0087	9	4	0	4				0.008	2.7e-15	0.0011	0.0032	0.85	0.00019	7.4e-05	0.01	0.002	0.1	0.043	0.2	NA	NA	0.06	0.68	1	0.74	NA	0.83	NA	0.71	0.32	0.97	0.83	0.29	1	1	0.44	NA
ST3GAL1	8	24.22q	0.0015	0.0087	9	2	0	2				NA	1.5e-07	0.79	8.4e-09	0.53	0.99	2.8e-06	0.41	0.0001	0.27	0.0078	0.0018	NA	0.5	0.17	0.98	1	0.00091	NA	0.86	0.78	0.25	0.017	0.97	0.34	NA	1	0.99	0.45	NA
C16orf70	16	22.1q	0.0015	0.0087	9	2	0	2				0.92	4.2e-07	0.04	0.041	0.066	1.1e-05	6e-08	0.038	0.0015	NA	NA	0.0092	0.071	NA	0.7	0.86	0.75	0.087	0.13	0.89	NA	0.41	0.14	0.94	0.56	0.35	1	0.98	0.15	NA
ADPGK	15	24.1q	0.0015	0.0087	9	2	0	2				0.0015	1.1e-16	0.11	0.00068	1	2.3e-06	0.0094	0.013	0.75	0.0022	1.9e-05	0.18	NA	NA	0.0028	0.93	0.12	0.19	NA	0.97	NA	0.52	0.12	1	0.71	0.84	1	0.98	0.4	NA
CCNG1	5	32-q	0.0016	0.0087	9	1	0	1				NA	4.9e-13	0.41	1.1e-05	0.74	0.00069	9.8e-05	0.033	0.95	0.00097	0.0014	0.033	0.18	NA	0.0021	0.59	0.88	0.4	NA	0.98	NA	0.81	0.092	1	0.47	0.36	1	0.86	0.82	1
FBXO31	16	24q	0.0016	0.0087	9	10	0	10				8.9e-08	2.1e-06	0.35	8.1e-07	0.02	2.3e-05	1.4e-07	0.72	0.00014	0.0089	0.00057	0.49	0.62	0.09	0.063	0.9	NA	0.14	0.16	0.5	NA	0.58	0.058	1	0.49	0.22	1	NA	0.26	NA
SPG20	13	13.1q	0.0016	0.0087	9	8	0	8				NA	0.038	0.62	0.021	0.47	9.1e-06	0.00064	0.00068	NA	0.086	0.26	0.019	NA	0.047	0.55	0.68	0.22	0.036	0.39	0.99	0.092	0.01	0.61	1	0.43	0.16	1	0.95	0.93	NA
ERCC8	5	12.1q	0.0016	0.0087	9	1	0	1				NA	9.7e-07	0.099	0.017	0.33	0.013	0.0095	0.019	0.62	0.028	0.076	0.046	0.33	0.98	0.043	0.96	0.96	0.066	0.61	0.94	NA	0.22	0.35	0.86	0.61	NA	1	0.92	0.31	NA
EHD4	15	11.1q	0.0016	0.0087	9	1	0	1				0.025	0.0015	0.12	0.022	0.32	0.04	0.039	0.00069	0.54	0.53	9.5e-05	0.98	NA	0.78	0.0018	0.6	0.87	0.38	NA	0.94	NA	0.84	0.23	0.82	0.79	0.92	1	0.92	0.14	NA
PAK4	19	11q	0.0016	0.0087	9	29	0	29	1	36.7	0.081	NA	0.0068	0.96	0.0064	1	0.0015	0.51	0.61	0.055	0.086	0.0024	0.029	NA	0.025	0.00021	0.77	1	0.29	NA	1	0.033	0.65	0.019	0.83	0.33	0.57	1	0.91	0.77	NA
SPG7	16	24.3q	0.0016	0.0087	9	1	0	1				0.005	2.3e-07	0.062	1.2e-05	0.0022	0.59	2e-05	0.019	0.32	0.0022	0.0057	0.51	NA	0.59	0.003	0.9	1	0.1	NA	0.59	NA	0.88	0.13	1	0.43	0.098	1	0.99	0.21	1
HERC2	15	13q	0.0016	0.0087	9	3	0	3	1	50	0.12	5.3e-07	5.1e-08	0.17	8.5e-06	0.26	3e-06	0.065	0.25	NA	0.00014	1.9e-06	1	NA	0.0032	0.0016	0.89	1	0.011	0.28	0.87	NA	1	0.37	0.76	0.8	0.38	1	0.94	0.58	1
NNT	5	12p	0.0016	0.0087	9	2	2	0				0.00042	1.8e-06	0.41	0.023	0.95	0.0001	0.23	0.00051	0.98	0.0027	0.00015	0.92	NA	0.00027	0.0028	0.98	1	0.54	0.78	0.9	NA	0.56	0.23	1	0.67	0.21	1	0.95	0.49	NA
MAN2A1	5	NA	0.0016	0.0087	9	6	0	6	1	28.6	0.22	0.00075	0.00013	0.43	1.6e-06	0.48	0.0039	0.018	0.52	0.03	0.00095	0.15	0.012	NA	0.2	0.042	0.87	1	0.68	0.12	0.82	NA	0.9	0.27	0.9	0.99	NA	1	0.92	0.38	1
HEXB	5	13.3q	0.0017	0.0087	9	3	0	3				0.014	0.027	0.75	0.0029	0.087	0.028	0.00028	0.67	0.2	0.00041	0.0047	0.74	NA	0.38	0.0044	0.99	1	0.23	0.26	1	NA	0.89	0.038	0.77	0.48	0.18	1	0.94	0.62	NA
CBFB	16	22.1q	0.0017	0.0087	9	18	0	18		10.5	0.63	4.9e-09	1.1e-09	0.058	2.6e-09	0.12	0.0073	1.9e-06	6.4e-05	0.0063	0.00061	0.012	0.48	NA	0.23	0.63	0.82	1	0.16	0.38	0.86	0.23	0.7	0.25	1	0.72	NA	1	0.98	0.77	1
FCHSD2	11	13.3q	0.0017	0.0087	9	1	0	1				0.00011	2.9e-16	0.12	1e-08	0.65	0.0075	1e-05	0.00052	NA	0.82	0.066	0.55	0.24	0.0095	0.0023	0.9	0.32	0.3	0.16	0.7	NA	0.73	0.056	0.93	0.14	0.87	1	0.96	0.74	1
PAWR	12	21.2q	0.0017	0.0087	9	15	2	13		12.5	0.53	0.0053	0.032	0.27	0.01	0.92	0.011	0.0023	0.38	0.64	5.7e-05	0.016	1.4e-06	0.57	0.32	0.00049	0.59	1	0.6	0.24	0.87	0.19	0.25	0.37	0.98	NA	NA	1	0.95	0.2	1
PAK1	11	13-q	0.0017	0.0087	9	3	0	3				2.6e-06	7.7e-15	0.74	1.7e-12	1	0.051	0.00092	0.011	0.4	0.00091	0.0047	0.29	0.96	0.083	0.56	0.98	1	0.075	0.37	0.74	0.028	1	0.0093	0.89	0.41	NA	1	0.92	0.66	1
ATM	11	22-q	0.0017	0.0087	9	5	0	5				0.002	1.6e-08	0.0096	0.0007	0.82	0.025	4.5e-06	0.25	0.016	0.16	0.012	0.36	0.086	0.063	0.25	0.97	0.88	0.096	0.44	0.66	0.022	0.91	0.88	1	0.17	0.46	1	0.86	0.18	NA
UGCG	9	31q	0.0018	0.0087	9	11	0	11				0.0029	0.0046	0.93	0.012	1	0.0023	0.058	0.04	0.59	0.36	0.0095	0.0022	0.61	0.021	0.06	0.95	0.33	0.14	0.64	0.42	NA	0.84	0.67	0.99	0.67	0.83	1	0.95	0.24	1
SLC7A6OS	16	22.1q	6.9e-07	4.1e-05	8	1	0	1				NA	3.7e-07	0.062	0	0.087	NA	0	0.016	0.002	NA	NA	0.034	NA	NA	0.32	1	NA	0.0038	NA	0.58	0.19	0.26	0.062	0.96	0.29	NA	1	NA	0.19	NA
KRTCAP2	1	22q	8.9e-07	4.9e-05	8	6	0	6		28.6	0.22	NA	0.00051	0.054	6e-10	0.88	NA	1.5e-06	0.042	NA	NA	NA	0.0011	NA	NA	0	0.78	NA	1.2e-05	NA	NA	NA	0.32	0.024	0.99	0.65	0.28	NA	NA	0.3	NA
SREK1	5	11.2-q	8.9e-07	4.9e-05	8	9	0	9				0	NA	0.87	NA	0.63	6.8e-07	NA	NA	0.0002	2.5e-05	0.019	NA	NA	5.8e-05	0.022	0.99	NA	NA	0.013	0.87	NA	NA	0.078	1	NA	NA	1	NA	0.94	NA
C11orf54	11	21q	9.2e-07	4.9e-05	8	51	35	16		30.8	0.28	NA	2e-05	0.15	0.002	0.65	NA	0	0.097	0.21	NA	NA	0.018	0.02	NA	0.1	NA	NA	0.018	NA	NA	0.0042	0.7	0.011	1	0.11	0.55	1	NA	0.17	NA
SLU7	5	33.3q	9.3e-07	4.9e-05	8	4	3	1				5.3e-07	6.8e-13	0.34	2.8e-10	0.96	0	0.00027	0.035	0.45	NA	NA	1	NA	NA	0.0067	0.83	NA	0.14	NA	NA	NA	1	0.037	0.87	0.42	0.56	1	NA	0.39	NA
TMEM135	11	14.2q	9.3e-07	4.9e-05	8	5	1	4				4.7e-11	0	0.65	9.4e-05	0.7	1.5e-05	2.8e-06	0.00069	0.14	NA	NA	1	NA	NA	0.00034	NA	1	0.058	NA	NA	NA	0.92	0.032	NA	0.62	0.47	1	0.97	0.43	NA
INTS8	8	22.1q	9.3e-07	4.9e-05	8	53	3	50		50	0.011	NA	5.3e-08	0.51	0	0.015	NA	0	0.14	0.051	NA	NA	0.0019	NA	NA	0.00031	0.96	1	1.7e-06	NA	NA	NA	0.21	0.0031	0.83	0.7	0.18	1	0.99	0.26	NA
CMC2	16	23.2q	9.3e-07	4.9e-05	8	3	0	3				NA	3e-11	NA	7.4e-18	0.45	0.00037	8.6e-09	0.01	0	NA	NA	0.55	0.002	NA	7.1e-06	NA	0.81	NA	NA	NA	NA	0.64	0.058	1	0.58	0.37	1	0.95	0.3	1
UQCRFS1	19	12q	1.2e-06	5.7e-05	8	2	0	2				NA	0	NA	6.8e-06	0.67	NA	0.017	0.0026	NA	0.0054	0.0071	0.044	NA	NA	0.00038	0.51	0.9	0.086	NA	NA	NA	0.96	0.2	0.94	0.35	NA	1	0.94	0.24	1
DDX28	16	22.1-q	1.4e-06	5.8e-05	8	5	0	5				NA	0.0017	NA	5e-09	0.68	NA	0	0.89	0.12	0.0017	0.019	9.3e-05	NA	NA	0.014	0.65	1	0.22	NA	0.84	0.073	0.57	0.0033	1	0.2	0.14	1	0.86	0.18	NA
DUS2L	16	22.1q	1.4e-06	5.8e-05	8	6	0	6				0	6.5e-06	0.27	0	0.025	0.062	0	0.18	1.7e-07	NA	NA	0.23	NA	NA	0.004	0.67	1	0.028	0.27	0.86	NA	0.82	0.3	0.77	0.39	NA	1	0.96	0.51	NA
UHMK1	1	23.1q	1.4e-06	5.8e-05	8	2	1	1				9.8e-11	0	0.2	0.0066	0.42	6.8e-06	6.2e-05	0.0011	1.7e-06	NA	NA	0.44	0.96	NA	0.00013	0.97	NA	0.18	NA	0.88	0.55	0.88	0.15	0.9	0.32	0.27	1	NA	0.5	NA
DDX19A	16	22.1q	1.9e-06	5.8e-05	8	2	0	2				NA	1.1e-12	0.11	0	0.14	NA	2.5e-10	0.00016	2.1e-06	0.0016	0.0025	0.44	NA	NA	0.0016	0.84	1	0.33	NA	0.9	NA	0.66	NA	1	0.7	0.26	1	0.98	NA	NA
HMBS	11	23.2-q	1.9e-06	5.8e-05	8	2	0	2				NA	3.1e-07	0.7	2.8e-11	0.95	NA	0	0.4	0.21	0.049	0.039	0.14	NA	NA	0.05	0.93	0.28	0.46	NA	0.97	0.0016	0.91	0.0069	1	0.29	0.65	1	0.98	0.61	1
HDAC3	5	31.1-q	1.9e-06	5.8e-05	8	1	0	1				NA	2.5e-20	0.6	9.7e-10	0.81	NA	0.00065	0.08	0.017	0	3e-06	0.0041	NA	NA	0.17	0.71	1	0.0019	NA	0.72	0.084	0.82	0.11	0.83	0.38	0.4	1	0.99	0.86	1
C11orf48	11	12.3q	2.1e-06	5.8e-05	8	5	0	5				NA	5.7e-06	0.74	4.4e-05	0.0092	NA	0	0.04	0.6	NA	NA	0.26	NA	NA	0.023	NA	1	0.066	NA	NA	0.013	0.96	0.0038	0.91	0.16	0.34	1	1	0.48	1
RCBTB2	13	14.3q	2.2e-06	5.8e-05	8	87	62	25		60.2	0.001	NA	6.6e-11	0.55	0.002	0.00019	5.5e-05	0.014	0.19	0.21	0.55	0.1	0	0.2	NA	0.002	0.56	0.12	0.075	NA	0.94	0.4	0.061	0.1	0.96	0.61	0.11	1	0.98	0.73	1
CDKAL1	6	22.2p	2.2e-06	5.8e-05	8	13	0	13		14.3	0.47	0	0.00023	0.55	0.022	0.99	4.5e-08	0.00079	0.0079	0.19	0.046	0.086	0.67	0.9	0.0024	0.1	0.74	1	0.51	0.16	0.92	NA	0.65	0.43	NA	0.57	0.23	1	0.8	0.55	NA
KCTD3	1	41q	2.2e-06	5.8e-05	8	3	0	3				0	4e-16	0.059	2e-05	0.85	9.1e-06	4.1e-06	0.017	0.00035	0.25	0.56	1	NA	0.28	1.7e-06	1	1	0.18	0.14	0.7	NA	0.86	0.22	0.96	0.46	0.72	1	0.94	0.65	NA
CFDP1	16	22.2-q	2.2e-06	5.8e-05	8	1	0	1				0	0.00042	0.15	0.0092	7.5e-06	0.3	0	0.5	NA	0.36	0.00017	0.038	0.23	0.2	0.56	0.9	1	0.1	0.64	0.4	NA	1	0.16	1	0.57	0.56	1	0.98	0.19	NA
HSD17B4	5	2q	2.2e-06	5.8e-05	8	10	0	10		18.2	0.37	1.3e-12	0.06	0.74	1.3e-11	0.56	0	0.0057	0.11	0.2	0.083	0.0029	0.77	NA	0.012	0.039	0.95	0.46	0.038	0.11	0.7	NA	0.9	0.51	1	0.84	0.8	1	0.94	0.84	1
RFWD3	16	22.3q	2.4e-06	5.8e-05	8	1	0	1				NA	0.21	0.044	4.4e-14	0.077	NA	3.2e-07	0.00022	0	0.54	0.096	1	NA	NA	0.045	0.88	0.49	0.02	NA	NA	0.15	1	0.11	NA	0.22	0.2	1	0.97	0.82	NA
HAX1	1	21.3q	2.4e-06	5.8e-05	8	1	0	1				NA	0	0.36	0.00019	0.84	NA	1.4e-06	3.8e-06	NA	1e-05	0.00032	0.07	NA	NA	1.4e-05	0.86	0.59	0.041	NA	0.68	NA	0.63	0.32	0.95	0.16	0.44	1	1	0.59	NA
MSI2	17	23.2q	2.4e-06	5.9e-05	8	1	0	1				0	0.025	0.11	1.3e-08	1	0.027	1.5e-06	0.71	0.0038	NA	NA	0.73	0.76	0.00038	0.3	0.84	NA	0.0015	0.12	0.83	NA	0.8	0.39	1	0.56	0.39	1	NA	0.78	NA
NDUFA10	2	37.3q	2.4e-06	5.9e-05	8	1	0	1				4.3e-05	0.51	0.69	0.14	0.9	2.5e-07	0.018	0.95	0.008	0.57	0.025	0.55	0.033	0	0.0015	0.77	0.65	0.87	NA	0.84	NA	0.39	0.13	0.76	0.92	NA	1	1	0.48	NA
ABAT	16	13.2p	2.5e-06	5.9e-05	8	13	1	12		14.3	0.47	0	0.0064	0.14	2e-07	0.9	0.62	0.0033	0.81	0.22	0.0025	0.0091	0.11	0.72	0.65	0.4	0.95	1	0.35	0.038	0.67	NA	1	0.036	1	0.78	0.46	1	0.8	0.6	NA
SF3B5	6	24.1q	0.0012	0.0087	8	18	5	13		10.5	0.63	NA	1.5e-10	NA	3.2e-10	0.18	NA	0.0013	0.21	0.012	0.12	0.0025	0.0051	NA	NA	0.0013	0.91	0.85	0.41	NA	NA	NA	0.78	0.0022	1	0.22	NA	1	0.94	0.57	NA
RPL7	8	13.3q	0.0012	0.0087	8	34	0	34		51.4	0.0062	NA	0.76	0.27	7.9e-12	0.0026	NA	5e-09	0.8	0.4	0.0023	0.00049	0.00058	NA	NA	0.13	NA	0.9	0.0023	NA	NA	NA	0.28	0.012	NA	0.93	0.24	1	0.95	0.17	NA
EFNA4	1	21-q	0.0012	0.0087	8	10	0	10		27.3	0.15	NA	0.00016	NA	4.9e-06	0.86	NA	0.021	0.19	NA	4.6e-07	6.1e-05	0.02	NA	NA	6.5e-05	NA	0.66	0.016	NA	0.9	NA	0.52	0.5	1	0.21	0.89	1	0.92	0.21	NA
NIP7	16	22.1q	0.0013	0.0087	8	1	0	1				NA	4.5e-05	NA	8.6e-07	0.061	NA	7.1e-09	0.00049	1.2e-05	NA	NA	0.011	NA	NA	0.19	0.96	0.95	0.47	NA	0.45	0.055	0.75	0.01	1	0.17	0.16	1	1	0.42	NA
PMF1	1	22q	0.0013	0.0087	8	7	0	7	1	25	0.26	NA	1.2e-19	NA	2.2e-11	NA	NA	4.7e-08	0.0055	NA	0.00016	0.0086	0.14	0.15	NA	0.024	NA	0.24	0.013	NA	0.63	0.076	0.83	0.2	0.99	0.29	0.36	1	0.92	0.38	NA
CMIP	16	23q	0.0013	0.0087	8	10	0	10				8.7e-10	0.00038	0.57	3.2e-06	3.3e-05	0.0011	0.00087	0.0064	0.15	NA	NA	1	NA	NA	0.27	0.83	NA	0.032	NA	NA	NA	1	0.74	1	0.77	0.53	1	NA	0.21	1
ATP6V0C	16	13.3p	0.0013	0.0087	8	24	0	24		32	0.14	NA	0.0081	NA	0.00031	0.66	NA	0.00068	0.036	NA	0.0011	0.0021	1	NA	NA	0.00018	0.83	0.048	0.11	NA	0.52	NA	1	0.28	0.95	0.47	NA	1	0.87	0.5	1
GPT2	16	12.1q	0.0013	0.0087	8	10	0	10		27.3	0.15	NA	6e-08	0.13	3.1e-08	0.3	0.0069	6.4e-09	0.13	0.00062	NA	NA	1	0.066	0.003	0.044	0.55	NA	0.42	NA	0.92	NA	0.55	0.036	1	0.64	0.29	1	NA	0.97	NA
NDUFS2	1	23.3q	0.0013	0.0087	8	9	0	9				NA	1.9e-15	0.48	5.4e-10	0.38	NA	8.7e-06	0.00074	NA	2e-05	0.0023	0.98	NA	NA	0.0066	0.87	0.52	0.031	NA	0.82	0.23	0.59	0.29	1	0.78	NA	1	0.97	0.66	NA
VPS9D1	16	24.3q	0.0014	0.0087	8	3	0	3				NA	0.0074	0.61	0.0011	0.74	NA	0.0012	0.004	0.00011	0.5	0.01	0.037	NA	NA	0.0017	0.82	0.85	0.35	NA	NA	NA	0.63	0.13	0.87	0.48	0.63	1	1	0.54	NA
RPUSD2	15	13.3q	0.0014	0.0087	8	1	0	1				NA	0.0059	NA	6e-05	0.9	NA	0.031	0.98	NA	0.045	0.0054	0.72	NA	NA	0.0003	0.88	1	0.037	NA	0.99	NA	0.34	0.1	0.97	0.78	0.23	1	0.92	0.62	NA
GAPVD1	9	34.11q	0.0014	0.0087	8	5	0	5				1.7e-05	4.7e-06	0.3	2.9e-05	0.66	5.6e-10	0.019	9.9e-07	0.41	NA	NA	0.041	NA	NA	8.2e-06	0.79	0.56	0.26	NA	0.89	NA	0.9	0.3	1	0.86	0.51	1	0.97	0.11	NA
IPO11	5	12.1q	0.0014	0.0087	8	13	3	10				1.9e-12	0.016	0.1	1.8e-05	0.0043	1.1e-05	0.0052	0.1	0.25	NA	NA	0.76	NA	0.27	0.0012	0.55	NA	0.12	0.24	0.93	NA	0.71	0.041	0.95	0.89	0.45	1	NA	0.37	NA
NDST1	5	33.1q	0.0014	0.0087	8	9	0	9		20	0.34	1.3e-06	4.9e-14	0.46	2.7e-05	0.83	0.034	0.049	0.35	NA	0.08	0.045	1	NA	NA	0.52	0.95	0.015	0.41	NA	NA	NA	1	0.66	0.87	0.35	0.36	1	0.96	0.32	NA
GLRX2	1	31.2q	0.0014	0.0087	8	6	0	6				NA	2.4e-08	0.69	0.00089	0.96	NA	0.00023	0.00084	0.012	0.0064	0.00083	0.91	NA	NA	0.0096	0.83	0.98	0.36	NA	0.86	NA	0.99	0.5	1	0.18	0.38	1	0.98	0.82	NA
MAP1LC3B	16	24.2q	0.0015	0.0087	8	2	0	2				NA	3.7e-09	0.64	3.9e-07	0.0025	NA	6.6e-05	0.00021	1.7e-05	2e-05	0.00013	0.13	NA	NA	0.19	0.86	0.81	0.25	NA	0.79	0.53	0.14	0.053	1	0.49	0.33	1	0.94	0.86	NA
PPP2R1B	11	23.1q	0.0015	0.0087	8	2	0	2				NA	1.8e-14	0.0033	1.4e-05	0.91	NA	5.5e-07	0.00048	0.58	0.76	0.035	0.87	NA	NA	0.00018	0.83	0.72	0.2	NA	0.67	0.073	0.95	0.047	1	0.23	NA	1	0.96	0.58	1
UBR1	15	13q	0.0015	0.0087	8	3	0	3				0.0013	9.5e-07	0.001	1.8e-08	0.049	0.33	0.00043	0.025	0.48	NA	NA	0.23	NA	0.25	0.00021	0.8	NA	0.19	0.27	0.95	NA	0.28	0.67	0.8	0.23	0.34	1	NA	0.26	1
RPS16	19	13.1q	0.0015	0.0087	8	4	0	4				NA	0.00011	0.86	0.00024	0.14	NA	0.0069	0.0011	0.24	0.016	0.02	0.95	NA	NA	6.6e-06	0.89	0.69	0.045	NA	0.79	NA	0.99	0.15	0.98	0.3	0.75	1	0.87	0.45	1
WRB	21	22.3q	0.0015	0.0087	8	84	0	84	1	45.9	0.074	NA	0.00028	0.4	7.6e-05	0.079	NA	0.31	0.03	0.36	0.035	0.0093	7.3e-06	NA	NA	1	0.96	1	0.014	NA	0.84	0.35	0.034	0.31	1	0.81	0.079	1	0.95	0.82	NA
BCKDHA	19	13.1-q	0.0015	0.0087	8	1	0	1				NA	4.1e-06	0.31	0.00076	0.48	NA	0.046	0.028	0.3	0.04	0.71	0.35	NA	NA	8.6e-05	0.99	0.99	0.0029	NA	0.89	0.28	1	0.089	0.68	0.86	NA	1	0.99	0.71	1
RNF14	5	23.3-q	0.0015	0.0087	8	10	0	10				NA	1.2e-10	0.84	7.7e-09	0.91	0.059	0.00029	0.0085	0.096	7.5e-05	0.011	1	NA	NA	0.061	0.85	0.021	0.19	NA	0.99	NA	1	0.064	0.9	0.33	0.6	1	0.92	0.47	1
TRADD	16	22q	0.0015	0.0087	8	1	0	1				NA	1.2e-07	0.72	4.9e-10	0.058	NA	4.5e-08	0.44	4.5e-05	0.00017	1.2e-06	0.057	NA	NA	0.18	0.59	0.62	0.0044	NA	0.74	0.41	0.93	0.036	1	0.66	0.45	1	0.072	0.64	1
RSAD1	17	21.33q	0.0015	0.0087	8	8	0	8		33.3	0.1	NA	0.0022	0.073	4.4e-16	1	NA	9.5e-06	0.57	0.0084	0.47	0.019	0.0071	NA	NA	0.082	0.84	0.87	0.00034	NA	0.96	0.18	0.31	0.014	1	0.73	0.9	1	0.98	0.54	1
SAE1	19	13.32q	0.0015	0.0087	8	4	0	4				NA	1.6e-07	0.054	0.41	0.52	1e-05	0.041	3.7e-05	0.19	0.054	0.001	0.54	0.0064	NA	8.2e-05	0.91	0.99	0.14	NA	NA	0.13	0.8	0.1	1	0.45	0.74	1	0.97	0.37	NA
DPY19L3	19	13.11q	0.0015	0.0087	8	14	1	13		13.3	0.5	0.039	0.011	0.62	0.026	0.33	0.0052	0.047	0.029	NA	NA	NA	0.33	0.82	NA	0.003	0.92	NA	0.21	0.34	0.66	NA	1	0.81	0.87	0.43	0.56	1	NA	0.27	NA
AGTPBP1	9	21.33q	0.0016	0.0087	8	6	0	6				0.00017	4.6e-10	0.061	0.057	0.94	1e-08	0.018	0.0011	NA	4.3e-06	0.031	0.49	NA	0.0017	0.058	0.96	1	0.21	0.58	0.99	NA	0.86	0.11	0.93	0.2	0.33	1	0.98	0.12	NA
SCAMP1	5	14.1q	0.0016	0.0087	8	7	0	7				0.081	0.0033	0.32	3e-07	0.34	2.5e-05	0.015	0.3	0.73	0.069	0.046	0.63	NA	0.039	3.9e-05	0.96	0.27	0.4	NA	0.66	NA	0.61	0.012	1	0.55	0.4	1	0.86	0.61	NA
MLL	11	23q	0.0016	0.0087	8	3	0	3				0.00026	1.7e-08	0.019	0.0053	1	0.21	0.0019	0.29	0.028	0.00022	0.031	1	NA	0.1	0.11	NA	0.92	0.067	0.18	0.88	NA	0.77	0.9	0.95	0.24	NA	1	0.92	0.2	1
PPIG	2	31.1q	0.0016	0.0087	8	40	0	40		22	0.46	NA	9.7e-05	0.44	0.0071	0.41	0.00078	0.64	0.0037	0.61	0.81	0.0051	0.015	NA	NA	0.047	0.87	0.16	0.49	NA	0.79	0.014	1	0.35	1	0.87	0.56	1	0.95	0.69	NA
CCT3	1	23q	0.0016	0.0087	8	2	0	2				0.1	5e-14	0.18	2.3e-05	0.24	0.17	1.6e-05	0.00059	NA	2.8e-05	0.011	0.48	NA	0.51	0.0058	0.93	0.33	0.11	0.31	0.75	0.012	0.83	0.058	1	0.89	NA	1	1	0.19	1
CHKA	11	13.1q	0.0016	0.0087	8	1	0	1				8.9e-12	6.2e-06	0.049	3.3e-08	1	0.17	6.2e-10	0.25	0.18	0.057	0.043	0.3	NA	0.053	5.8e-06	0.77	0.93	0.072	NA	0.99	NA	0.48	0.031	1	0.58	0.49	1	0.88	0.26	1
H2AFY	5	31.1q	0.0016	0.0087	8	5	0	5	1	33.3	0.19	1.4e-10	0.21	0.51	2.3e-08	0.59	3.6e-06	0.011	0.35	0.57	6.2e-06	0.0045	1	NA	0.0045	0.0016	0.95	0.29	0.1	0.29	0.95	NA	1	0.56	0.93	0.91	NA	1	0.97	0.65	1
BTBD1	15	24q	0.0016	0.0087	8	1	0	1				1.3e-06	3e-12	0.26	0.00017	0.43	0.02	0.031	0.0076	0.78	0.0011	8.6e-06	0.69	0.41	0.12	0.21	0.99	1	0.32	0.31	0.96	NA	0.18	0.34	NA	0.5	0.51	1	0.96	0.84	NA
DIAPH1	5	31q	0.0016	0.0087	8	12	7	5	1	15.4	0.44	0.21	0.00023	0.41	0.051	0.63	3.2e-05	5.2e-05	0.0085	0.83	0.0057	0.00025	0.99	NA	0.0088	0.026	0.83	0.42	0.2	NA	0.77	0.36	0.61	0.17	1	0.8	0.79	1	0.95	0.6	NA
LNPEP	5	15q	0.0017	0.0087	8	4	0	4				1e-10	7.4e-05	0.66	3.8e-05	0.44	0.069	0.0069	0.28	0.07	3.4e-06	0.063	0.28	NA	0.00094	0.0061	0.88	0.57	0.17	0.34	0.88	0.64	1	0.28	0.88	0.46	0.72	1	0.99	0.39	NA
CCNE1	19	12q	0.0017	0.0087	8	5	0	5				0.097	1.4e-09	0.85	0.00036	0.87	2.8e-06	0.066	0.027	NA	0.14	0.13	0.79	0.37	0.016	0.04	0.49	0.81	0.00053	0.26	0.79	0.046	0.98	0.06	0.94	0.65	0.75	1	0.92	0.31	NA
LARS	5	32q	0.0017	0.0087	8	9	6	3				0.12	0.00046	0.23	2e-08	0.51	8.1e-07	0.011	0.1	0.9	0.057	0.0093	0.78	NA	0.00017	0.00092	0.92	1	0.0024	0.34	0.89	0.16	0.9	0.22	0.73	0.98	0.76	1	0.98	0.68	NA
PTPN3	9	31q	0.0017	0.0087	8	1	0	1				0.0017	0.54	0.81	9.2e-05	0.66	8.6e-07	0.0023	0.18	0.38	0.39	0.046	0.038	0.67	0.0026	0.012	0.68	1	0.58	0.1	0.94	NA	0.62	0.088	1	0.43	NA	1	0.99	0.31	1
RASA1	5	13q	0.0017	0.0087	8	1	0	1				NA	0.04	0.26	1.9e-08	0.6	0.52	0.036	0.25	0.84	4.4e-05	0.012	0.26	0.39	0.0012	0.00065	0.84	1	0.13	0.8	0.87	NA	1	0.19	0.95	0.69	0.86	1	0.96	0.51	1
APC	5	21-q	0.0017	0.0087	8	7	6	1				0.0053	1.9e-11	0.16	4e-08	0.44	0.36	0.044	0.15	0.99	0.0074	0.0045	0.37	0.74	0.076	0.00022	0.92	0.49	0.11	0.52	0.86	0.88	1	0.32	1	0.33	0.58	1	0.92	0.34	1
MARK2	11	13.1q	0.0017	0.0087	8	3	0	3	1	50	0.12	0.023	3.7e-06	0.96	1.3e-06	1	0.12	5.3e-07	1	0.1	0.016	0.0031	0.51	0.28	0.72	0.12	0.67	1	0.07	0.68	0.83	0.14	0.99	0.0068	0.94	0.39	0.47	1	0.83	0.54	NA
MYC	8	24q	0.0018	0.0087	8	4	0	4				2.8e-09	0.033	0.97	0.018	0.98	0.067	0.038	0.16	0.74	0.0038	0.018	0.35	0.17	0.00076	0.17	0.93	0.93	0.068	0.044	0.88	0.63	0.96	0.69	NA	0.42	0.24	1	0.96	0.93	1
BRD4	19	NA	0.0018	0.0087	8	2	0	2				6.3e-05	0.013	0.64	0.00039	0.97	0.062	0.01	4.3e-05	0.59	0.071	0.0013	1	0.12	0.017	0.0091	0.81	0.84	0.11	NA	0.77	0.83	0.95	0.7	0.95	0.58	0.99	1	0.98	0.34	1
NR3C1	5	31-q	0.0018	0.0087	8	4	0	4				0.25	1.7e-05	0.00023	0.0029	1	0.025	0.012	0.7	0.68	0.0013	0.064	0.83	0.58	0.38	0.0095	0.95	0.7	0.66	0.047	0.64	0.69	0.8	0.49	1	0.86	NA	1	0.94	0.74	1
SF3B4	1	21.2q	6.9e-07	4.1e-05	7	13	0	13				NA	5.3e-15	NA	2e-09	0.28	NA	1.8e-06	0	NA	1.3e-06	9.4e-06	0.11	NA	NA	0.076	NA	0.87	0.0072	NA	NA	0.42	1	0.36	1	0.42	NA	1	0.94	0.31	NA
ARV1	1	42.2q	6.9e-07	4.1e-05	7	9	0	9		20	0.34	NA	1.4e-14	0.23	1.1e-11	0.21	NA	0	0.15	1.2e-05	NA	NA	2.7e-05	NA	NA	0.0036	0.95	NA	0.0028	NA	0.49	NA	0.15	0.084	1	0.28	0.5	1	NA	0.52	NA
CIRH1A	16	22q	9.1e-07	4.9e-05	7	4	0	4				NA	1.4e-07	0.27	0	0.045	NA	9e-08	0.004	2e-07	NA	NA	0.11	NA	NA	0.088	0.9	NA	0.0031	NA	0.78	NA	0.88	0.27	0.89	0.15	NA	1	NA	0.21	NA
OTUD6B	8	21.3q	9.2e-07	4.9e-05	7	21	0	21		40.9	0.044	NA	1.3e-05	0.29	0	0.027	NA	3.8e-07	0.57	0.087	NA	NA	0.00041	NA	NA	0.36	0.87	NA	0.015	NA	0.9	NA	0.54	0.0039	0.97	0.74	0.17	1	NA	0.86	NA
GFOD2	16	22.1q	9.3e-07	4.9e-05	7	1	0	1				NA	4.8e-05	0.24	0	0.12	NA	0	0.2	0.0012	NA	NA	1	NA	NA	0.0025	NA	0.33	0.0028	NA	NA	0.07	0.84	0.03	1	0.43	0.33	1	0.87	0.26	NA
ZCCHC9	5	14.1q	1.1e-06	5.7e-05	7	151	75	76	1	48.7	0.22	NA	4.6e-07	0.8	0	0.83	NA	0.0011	0.52	0.71	NA	NA	1.4e-06	NA	NA	3.9e-05	0.93	NA	0.031	NA	0.61	NA	0.19	0.041	1	0.59	NA	1	NA	0.51	NA
COX6C	8	22.2q	1.4e-06	5.8e-05	7	13	0	13		14.3	0.47	NA	0.059	0.4	9.9e-10	0.022	NA	0.0029	0.51	0.32	0	1.9e-06	0.52	NA	NA	0.0041	0.65	0.38	0.00013	NA	0.64	NA	0.45	0.83	1	0.45	0.23	1	0.97	0.49	NA
MTDH	8	22.1q	1.4e-06	5.8e-05	7	8	0	8				0	0.19	0.12	0	0.00035	0.0003	3e-07	0.89	0.21	NA	NA	0.37	NA	NA	0.27	0.48	0.08	0.00012	NA	0.94	NA	1	0.00039	0.76	0.69	0.54	1	0.98	0.72	NA
MRPS14	1	25.1q	1.9e-06	5.8e-05	7	8	1	7				NA	0	0.00057	7.5e-13	0.25	NA	1.1e-07	0.019	NA	0	0.0001	0.1	NA	NA	0.54	0.91	0.75	0.21	NA	0.93	NA	0.75	0.51	NA	0.15	0.45	1	0.98	0.26	NA
GOLPH3L	1	21q	2.1e-06	5.8e-05	7	5	0	5				NA	1.5e-11	0.63	9.3e-08	0.91	0.0007	0	0.00068	NA	0.0098	0.36	1	0.31	NA	0.00051	0.6	1	0.37	NA	0.87	NA	0.99	0.055	0.96	0.31	0.99	1	0.98	0.19	NA
SSBP2	5	14.1q	2.2e-06	5.8e-05	7	5	0	5				NA	6.7e-05	0.027	0	0.68	0.014	5.7e-05	0.5	0.43	2.8e-05	0.0093	0.17	NA	0.42	0.68	0.77	0.96	0.46	NA	1	NA	0.92	0.089	1	0.27	0.44	1	0.99	0.37	NA
ASH1L	1	22q	2.2e-06	5.8e-05	7	4	0	4				0	9.5e-19	0.1	4.8e-11	0.91	0.24	6.3e-09	0.42	NA	4.1e-05	0.4	0.29	NA	0.0046	0.073	0.97	0.99	0.0027	0.74	0.74	NA	0.45	0.19	1	0.42	NA	1	0.86	0.24	1
VCPIP1	8	13q	2.4e-06	5.8e-05	7	30	1	29		58.1	0.0012	NA	2.1e-11	0.12	2.8e-09	0.2	NA	0	0.0015	3.3e-05	NA	NA	0.046	NA	NA	8.5e-05	0.96	0.75	0.092	NA	0.44	NA	0.96	0.17	0.99	0.86	0.83	1	0.93	0.64	1
TXNL4B	16	22.2q	2.4e-06	5.8e-05	7	3	0	3				NA	0.00037	0.59	0	0.13	NA	0	0.0011	0.23	0.048	0.43	NA	NA	NA	0.011	0.82	1	0.016	NA	0.87	0.41	NA	0.27	0.98	0.41	0.45	1	0.96	0.35	NA
OPN3	1	43q	2.4e-06	5.9e-05	7	3	1	2				0.0007	0	0.42	0.011	0.6	0.00021	0.013	0.0056	0.14	0.64	0.088	1	NA	0.13	0.029	0.81	0.95	0.62	0.13	0.85	NA	0.98	0.17	0.97	0.73	NA	1	0.95	0.46	NA
QDPR	4	15.31p	2.5e-06	5.9e-05	7	11	0	11				0	0.013	0.46	0.00024	0.89	0.00032	0.33	1	0.47	0.0016	0.0061	0.68	0.11	0.44	0.15	0.46	0.57	0.09	0.0071	0.68	0.22	0.93	0.48	0.74	0.7	0.54	1	0.94	0.94	NA
MRPL24	1	23.1q	2.6e-06	6.1e-05	7	10	0	10		27.3	0.15	NA	0	NA	7.1e-07	0.97	NA	0.0061	0.00031	NA	5.1e-07	0.13	0.95	NA	NA	8.6e-05	0.74	1	0.23	NA	0.71	0.039	1	0.46	0.81	0.56	0.8	1	0.96	0.4	NA
AFF4	5	31q	2.6e-06	6.1e-05	7	2	0	2				0	4.2e-07	0.73	9.3e-08	0.92	0.0031	0.15	0.026	0.34	NA	NA	0.3	NA	NA	0.015	0.6	1	0.024	NA	0.81	NA	0.43	0.12	1	0.81	NA	1	0.96	0.23	NA
MTHFSD	16	24.1q	2.6e-06	6.1e-05	7	7	0	7				0.1	0.01	0.91	4e-05	0.0011	0.0025	0	0.08	7e-06	NA	NA	0.52	NA	NA	0.0018	NA	1	0.088	0.49	NA	NA	0.79	0.57	0.86	0.14	0.5	1	0.94	0.63	NA
MTPAP	10	12.1p	0.00092	0.0087	7	2	0	2				1.9e-08	NA	0.29	NA	NA	0.00093	NA	NA	0.53	0.0013	0.0022	NA	4.1e-05	0.058	NA	0.88	NA	NA	0.49	0.44	NA	NA	0.042	1	NA	NA	1	NA	0.32	NA
TMEM256	17	13.1p	0.00095	0.0087	7	18	0	18		21.1	0.32	NA	0.0088	NA	0.0031	0.21	NA	4.4e-05	0.57	0.0014	NA	NA	0.0011	NA	NA	0.012	NA	NA	0.16	NA	NA	NA	0.9	0.011	NA	0.66	0.79	1	NA	0.98	NA
CCDC84	11	23.3q	0.001	0.0087	7	4	0	4				NA	4.2e-07	0.029	9.5e-07	0.098	0.16	0.00014	0.79	0.00021	NA	NA	0.032	NA	NA	0.91	NA	NA	0.84	NA	NA	NA	0.29	0.042	NA	0.078	NA	1	NA	0.18	1
SH3BP5L	1	44q	0.0011	0.0087	7	2	0	2				NA	9.9e-05	0.29	1.4e-06	0.84	NA	0.0004	0.014	0.0021	NA	NA	NA	0.12	NA	0.00069	0.76	NA	0.033	NA	0.85	NA	NA	0.26	1	0.24	0.52	1	NA	0.66	NA
PYGO2	1	22q	0.0011	0.0087	7	10	0	10				NA	0.0043	NA	0.0033	0.008	NA	1.5e-05	0.0067	0.00021	NA	NA	1	NA	NA	0.037	0.76	NA	0.098	NA	0.81	NA	0.85	0.11	1	0.52	0.41	1	NA	0.63	NA
HSDL1	16	24q	0.0012	0.0087	7	8	0	8				NA	0.0022	0.56	4.2e-05	6.5e-05	NA	0.0014	0.0037	0.00011	NA	NA	0.042	NA	NA	0.054	0.9	NA	0.071	NA	0.8	NA	0.42	0.4	0.99	0.14	0.18	1	NA	0.13	NA
THAP11	16	22.1q	0.0012	0.0087	7	4	0	4				NA	2.1e-07	NA	7.5e-09	0.3	NA	0.0089	9.8e-05	0.00032	0.0023	0.034	0.36	NA	NA	0.19	NA	1	0.49	NA	0.98	NA	0.7	0.11	NA	0.32	0.92	NA	0.98	0.57	1
GFM2	5	13q	0.0012	0.0087	7	3	0	3				NA	1.1e-05	0.92	3.1e-05	0.044	NA	0.0012	0.056	0.82	NA	NA	0.97	NA	NA	0.0063	0.68	NA	0.43	NA	0.89	0.01	0.6	0.041	0.99	0.24	NA	1	NA	0.13	NA
C11orf57	11	23.1q	0.0012	0.0087	7	15	0	15				NA	2.3e-10	0.19	5.7e-08	0.62	NA	1.9e-07	0.012	0.0035	NA	NA	0.0016	NA	NA	0.21	NA	1	0.18	NA	NA	0.00028	0.99	0.17	1	0.74	0.25	1	0.95	0.5	NA
SRFBP1	5	23.1q	0.0012	0.0087	7	2	0	2				0.0008	0.027	0.26	1.7e-08	0.69	3.2e-05	0.00067	0.51	0.046	NA	NA	0.8	NA	NA	0.0011	0.9	NA	0.27	NA	NA	NA	0.93	0.15	0.76	0.44	0.18	1	NA	0.3	NA
RBM12B	8	22q	0.0012	0.0087	7	4	0	4		40	0.15	NA	0.12	0.033	7.3e-10	0.012	NA	0.00026	0.11	0.23	NA	NA	0.25	NA	NA	1	0.9	1	0.0018	NA	NA	NA	0.31	0.0044	1	0.76	0.53	1	0.9	0.99	NA
SLTM	15	21.3q	0.0013	0.0087	7	28	0	28		13.8	0.61	NA	1.4e-17	0.13	6.3e-06	0.19	NA	0.019	0.002	0.55	NA	NA	0.99	NA	NA	0.013	0.58	0.0064	0.0061	NA	0.92	NA	0.37	0.29	1	0.32	NA	1	0.96	0.75	1
CYB5B	16	22.1q	0.0013	0.0087	7	10	0	10				1.5e-05	0.0005	0.72	5.9e-06	0.006	0.063	0.00057	7.1e-05	8.8e-07	NA	NA	0.13	NA	NA	0.18	NA	1	0.22	NA	NA	NA	0.82	0.37	0.78	0.58	0.11	1	0.95	0.86	NA
MUC1	1	22q	0.0013	0.0087	7	1	0	1				NA	0.015	0.92	7.6e-07	0.62	NA	0.012	0.19	NA	0.0007	0.024	0.00039	NA	NA	1e-05	0.93	0.86	0.65	NA	NA	0.74	0.81	0.13	1	0.16	NA	1	0.98	0.84	NA
SLC7A6	16	22.1q	0.0013	0.0087	7	11	0	11				NA	2.8e-05	0.34	0.017	0.23	NA	0.00021	0.098	0.0078	0.036	0.00069	0.094	0.15	NA	1	0.79	1	0.4	NA	NA	NA	1	0.24	NA	0.46	NA	1	0.96	0.72	NA
ZNF692	1	44q	0.0013	0.0087	7	10	0	10				NA	0.003	0.15	1.1e-05	0.0025	NA	0.022	0.15	0.0075	NA	NA	NA	NA	NA	0.0031	0.9	0.53	0.27	NA	0.82	0.03	NA	0.47	1	0.52	0.37	1	0.95	0.83	1
PMVK	1	21.3q	0.0013	0.0087	7	1	0	1				NA	1e-15	0.91	2.3e-09	0.36	NA	6.6e-06	0.017	NA	0.00015	0.029	0.061	NA	NA	1.7e-06	0.84	1	0.095	NA	0.7	NA	1	0.5	0.96	0.59	0.83	1	0.86	0.38	NA
FDPS	1	22q	0.0013	0.0087	7	3	0	3				NA	1.2e-24	0.47	0.00022	0.76	NA	0.00021	0.18	NA	0.00025	0.001	0.61	NA	NA	7.7e-06	0.98	0.93	0.18	NA	0.66	0.023	0.43	0.13	1	0.76	NA	1	0.92	0.69	NA
SLC39A1	1	21q	0.0013	0.0087	7	4	0	4		40	0.15	NA	1.4e-05	0.23	0.057	0.33	NA	0.0061	0.00043	NA	2.3e-05	0.00047	0.027	NA	NA	0.00051	0.63	0.84	0.11	NA	0.85	NA	0.83	0.068	0.89	0.15	NA	1	0.96	0.48	1
ARL2BP	16	13q	0.0014	0.0087	7	5	0	5				NA	8.5e-12	0.41	5.2e-05	0.0015	NA	2e-05	0.017	NA	0.67	0.0017	0.1	NA	NA	0.0048	0.94	1	0.49	NA	0.52	NA	0.15	0.22	1	0.6	0.14	1	0.94	0.24	1
TAF9	5	11.2-q	0.0014	0.0087	7	1	0	1				NA	1.9e-09	0.17	5e-08	0.19	NA	0.0031	0.0019	0.91	0.00013	0.00012	0.81	NA	NA	0.0049	0.92	0.7	0.07	NA	0.84	0.074	0.56	0.15	1	0.55	NA	1	0.98	0.78	NA
BBS2	16	21q	0.0014	0.0087	7	1	0	1				1e-06	1.9e-05	0.31	0.0011	0.18	0.64	6.1e-09	0.0051	NA	NA	NA	0.97	0.038	0.93	0.025	0.93	NA	0.26	NA	0.77	0.8	0.47	0.054	0.88	0.22	0.12	1	NA	0.42	NA
RPL13	16	24.3q	0.0014	0.0087	7	7	0	7				NA	0.00017	0.88	1.1e-06	0.092	NA	1.2e-05	0.32	0.028	0.00023	0.038	0.17	NA	NA	0.0053	0.62	0.06	0.22	NA	0.76	NA	1	0.068	0.68	0.38	0.72	1	0.96	0.17	NA
BRMS1	11	13-q	0.0014	0.0087	7	10	0	10				NA	2.7e-13	0.38	7.6e-05	0.73	NA	0.085	0.0022	0.64	0.0026	0.15	0.029	NA	NA	0.032	0.78	0.92	0.41	NA	0.89	NA	0.43	0.49	0.55	0.48	0.86	1	0.92	0.41	NA
TK2	16	22-q	0.0014	0.0087	7	5	0	5				NA	2.1e-06	0.26	0.021	0.013	NA	0.00049	0.00032	0.47	0.0033	4.3e-05	0.058	NA	NA	0.097	0.95	1	0.2	NA	0.69	NA	0.27	0.21	0.9	0.24	NA	1	0.99	0.98	1
POP1	8	22.2q	0.0014	0.0087	7	5	0	5				NA	0.2	0.48	4.9e-08	0.032	NA	4e-06	0.96	0.21	3.4e-05	0.0017	0.69	0.058	NA	0.007	0.87	1	0.0036	NA	0.59	NA	0.34	0.39	1	0.96	NA	1	0.99	0.29	NA
NPM1	5	35.1q	0.0014	0.0087	7	1	0	1				NA	7.4e-11	0.5	0.0018	0.12	NA	0.0096	0.001	0.92	0.001	0.21	0.68	0.25	NA	0.00032	NA	1	0.11	NA	0.83	0.41	0.39	0.011	0.95	0.66	NA	1	0.97	0.71	NA
KATNB1	16	12.2q	0.0014	0.0087	7	2	0	2				NA	5e-07	0.72	2.6e-12	1	NA	6.1e-06	0.78	NA	0.02	0.0032	0.66	NA	NA	0.028	0.98	0.48	0.042	NA	0.98	0.63	0.62	0.64	1	0.69	0.33	1	0.88	0.28	NA
CHERP	19	13.1p	0.0014	0.0087	7	23	0	23		12.5	0.51	NA	4.1e-05	0.61	0.26	1	NA	1.9e-06	1.2e-06	0.33	0.015	0.009	0.018	NA	NA	0.00042	NA	0.8	0.66	NA	0.87	0.28	1	0.15	0.7	0.71	0.32	1	1	0.44	NA
PNPLA4	X	22.3p	0.0014	0.0087	7	1	0	1				NA	0.015	4.1e-05	0.00014	0.073	0.017	0.00032	0.054	NA	3.1e-05	0.0066	0.76	NA	NA	0.066	0.92	0.88	0.64	NA	0.97	NA	1	0.54	0.87	0.35	0.72	1	0.87	0.79	NA
TRIM52	5	35.3q	0.0014	0.0087	7	1	0	1				NA	1.2e-08	0.45	8.7e-05	0.6	NA	0.0099	0.15	0.51	0.0014	3.8e-05	0.032	NA	NA	0.031	0.96	1	0.14	NA	0.97	NA	0.98	0.45	0.86	0.96	0.36	1	0.99	0.56	NA
OMA1	1	32.2-p	0.0014	0.0087	7	2	0	2		66.7	0.074	0.0005	0.0011	0.069	0.00016	1	0.069	0.00024	0.00017	0.11	NA	NA	1	NA	NA	0.024	0.97	NA	0.076	0.81	0.84	0.56	1	0.15	1	0.36	NA	1	NA	0.38	1
CCNH	5	13.3-q	0.0015	0.0087	7	6	0	6				NA	1.6e-08	0.61	9.8e-08	0.21	NA	0.014	0.3	0.2	4.8e-06	2.7e-05	0.018	NA	NA	0.006	0.81	0.46	0.28	NA	NA	0.41	0.52	0.067	0.96	0.16	0.29	1	0.98	0.59	1
ZNF195	11	15.5p	0.0015	0.0087	7	1	0	1				NA	4.3e-07	0.7	3.4e-05	0.24	NA	1e-06	0.0037	0.89	0.0046	0.15	0.8	NA	NA	9.9e-05	0.67	1	0.68	NA	0.37	0.0002	1	0.2	1	0.12	0.6	1	0.96	0.44	NA
SNX2	5	23.2q	0.0015	0.0087	7	18	15	3		10.5	0.63	0.00063	1.7e-09	0.55	2e-05	0.34	5.8e-07	0.24	0.018	0.25	0.00013	0.0097	1	NA	NA	0.064	0.74	0.37	0.13	NA	NA	NA	0.85	0.34	1	0.52	0.58	1	0.98	0.26	NA
MTF1	1	33p	0.0015	0.0087	7	21	9	12	1	18.2	0.41	NA	0.00086	0.21	1.5e-09	0.35	NA	0.13	0.5	0.0065	0.0015	0.21	0.0022	0.75	NA	0.012	0.86	0.97	0.0012	NA	NA	NA	0.15	0.1	0.99	0.19	0.56	1	0.97	0.23	1
PURA	5	31q	0.0015	0.0087	7	22	10	12	1	13	0.49	NA	0.0063	0.12	3e-06	0.69	NA	0.00033	0.02	0.26	0.027	0.0023	0.13	NA	NA	1.6e-08	0.89	0.45	0.43	NA	0.88	0.52	1	0.27	0.97	0.55	0.75	1	0.92	0.41	NA
MRPS27	5	13.2q	0.0015	0.0087	7	1	0	1				NA	4.6e-11	0.2	5e-14	0.44	NA	0.16	0.1	0.084	2.6e-06	0.00021	0.0075	NA	NA	2.3e-05	0.91	0.7	0.11	NA	0.86	0.12	0.22	0.0027	0.93	0.95	0.33	1	0.96	0.75	1
ZNF276	16	24.3q	0.0015	0.0087	7	3	0	3				1.1e-09	1.3e-07	0.63	1.1e-06	0.091	0.74	0.00027	0.025	0.59	4.3e-05	0.021	0.81	NA	0.33	0.14	0.59	1	0.21	NA	NA	0.098	1	0.63	NA	0.33	0.83	1	1	0.35	NA
RPS19	19	13.2q	0.0015	0.0087	7	7	0	7	1	25	0.26	NA	1.1e-08	0.97	0.00029	1	NA	0.016	1.8e-06	0.46	0.0059	6.2e-05	0.69	NA	NA	0.14	0.96	0.16	0.16	NA	0.37	0.31	0.79	0.029	1	0.17	0.24	1	0.94	0.26	1
UBE2L6	11	12.1q	0.0015	0.0087	7	1	0	1				NA	1e-07	0.91	0.0023	0.6	NA	0.028	0.012	NA	0.01	0.095	0.43	NA	NA	0.023	0.91	0.62	0.76	NA	0.9	NA	0.89	0.0079	1	0.62	0.96	1	0.94	1	1
GYS1	19	13.3q	0.0015	0.0087	7	7	0	7				NA	0.00018	0.26	1.1e-05	0.89	NA	0.0017	0.046	0.47	0.00027	0.11	1	NA	NA	0.00013	0.79	0.8	0.00025	NA	0.68	0.2	0.87	0.16	0.96	0.53	0.36	1	0.87	0.38	1
CDC42SE2	5	31.1q	0.0015	0.0087	7	1	0	1				0.02	1.9e-09	0.37	0.0012	0.72	0.00016	0.027	0.09	0.4	NA	NA	0.56	0.18	0.03	0.0015	0.78	NA	0.28	0.83	0.49	NA	0.21	0.49	1	0.48	0.7	1	NA	0.99	1
RPS5	19	13.4q	0.0015	0.0087	7	13	0	13	1	57.1	0.0065	NA	0.0026	0.23	0.0007	0.64	NA	0.0066	0.00061	0.084	0.00068	0.002	0.79	NA	NA	0.0022	0.97	1	0.56	NA	0.79	0.21	0.86	0.12	0.87	0.91	0.56	1	0.8	0.12	1
TRAPPC4	11	23.3q	0.0015	0.0087	7	7	0	7				NA	0.00024	0.32	0.00025	0.49	NA	0.0027	0.44	0.0037	0.0019	0.073	1	0.061	NA	0.0035	0.87	0.85	0.41	NA	0.95	0.0057	1	0.11	0.95	0.45	0.55	1	0.97	0.9	NA
TPM4	19	13.1p	0.0015	0.0087	7	14	0	14	1	13.3	0.5	NA	2.8e-08	0.48	0.083	0.18	0.66	0.39	0.015	0.45	0.0089	0.039	0.79	0.00093	NA	0.031	0.61	1	0.54	NA	0.83	NA	0.27	0.2	1	0.46	0.95	1	0.95	0.56	NA
OAZ1	19	13.3p	0.0015	0.0087	7	6	0	6				NA	0.015	0.77	0.06	0.95	NA	0.28	2.8e-06	0.43	0.18	0.17	0.0012	0.032	NA	0.46	0.95	1	0.04	NA	0.77	0.0081	0.76	0.028	0.99	0.57	0.5	1	0.9	0.76	NA
KLHDC4	16	24q	0.0016	0.0087	7	2	0	2				NA	7.4e-09	0.37	3.4e-05	0.05	0.14	0.0026	0.0084	0.0094	0.0015	0.11	0.95	NA	0.23	0.22	1	0.97	0.065	NA	0.8	0.2	0.2	0.18	1	0.26	0.28	1	0.98	0.34	NA
DMXL1	5	22q	0.0016	0.0087	7	1	0	1				NA	3e-05	0.39	5.9e-11	0.69	0.07	0.026	0.14	0.97	0.011	0.048	0.17	0.67	NA	0.00011	0.93	0.83	0.22	NA	0.9	0.083	0.6	0.03	0.83	0.57	0.43	1	0.98	0.31	NA
HSDL2	9	32q	0.0016	0.0087	7	36	0	36		27	0.27	NA	0.12	0.59	0.00029	0.9	8.9e-08	0.00031	0.42	0.51	0.13	0.42	0.66	NA	0.00029	0.00089	0.96	0.0062	0.12	NA	0.88	NA	0.93	0.036	0.93	0.61	0.61	1	0.97	0.23	1
MANBA	4	NA	0.0016	0.0087	7	14	0	14		26.7	0.2	0.01	3.3e-06	0.024	0.00023	0.95	0.073	0.0081	0.00016	0.19	0.069	0.38	0.39	NA	0.36	0.00014	0.94	1	0.17	0.47	0.81	NA	0.9	0.22	1	0.94	NA	1	1	0.21	NA
MCM10	10	13p	0.0016	0.0087	7	15	0	15				0.00011	0.24	0.53	4.1e-12	1	1.3e-10	0.087	0.49	0.044	0.18	0.081	1	0.13	0.01	0.00046	0.82	0.56	0.0053	0.25	0.47	NA	0.98	0.12	NA	0.46	0.66	1	1	0.62	NA
MRE11A	11	21q	0.0016	0.0087	7	5	0	5				2.1e-07	2.9e-10	0.27	0.0032	1	0.094	4.6e-08	0.0031	0.23	0.036	0.28	0.87	NA	0.25	0.027	0.92	1	0.36	0.13	0.59	NA	0.57	0.11	1	0.56	0.48	1	0.95	0.25	NA
PLCG2	16	24.1q	0.0016	0.0087	7	39	13	26	1	25	0.35	0.00041	1.6e-09	0.2	4.4e-07	0.43	0.62	0.008	0.044	0.032	0.012	0.37	0.12	NA	0.087	0.083	0.83	0.5	0.096	0.67	0.91	1	0.38	0.63	0.9	NA	NA	1	0.95	0.79	1
TRIM23	5	12.3q	0.0016	0.0087	7	12	0	12				NA	0.0092	0.61	1.2e-07	0.36	NA	0.045	0.02	0.61	0.086	0.049	0.0098	NA	NA	0.56	0.82	1	0.18	NA	0.84	0.34	0.88	0.029	0.95	0.7	0.41	1	0.94	0.96	1
INADL	1	31p	0.0017	0.0087	7	6	0	6		85.7	0.0014	0.0034	1.9e-05	0.26	0.018	0.77	1	0.0016	0.032	0.23	0.47	0.00015	0.062	0.2	NA	0.054	0.99	0.92	0.042	0.51	0.91	NA	1	0.19	1	NA	0.73	1	0.86	0.16	1
FEM1C	5	22q	0.0017	0.0087	7	7	4	3				5.3e-10	0.001	0.64	1.2e-06	0.7	4.6e-07	0.022	0.34	0.58	0.0015	0.00017	0.18	NA	0.15	1	0.96	0.21	0.47	0.31	0.99	0.96	0.71	0.066	1	0.59	0.13	1	0.87	0.87	NA
KIF5B	10	11.22p	0.0017	0.0087	7	5	1	4		66.7	0.016	3e-08	0.1	0.38	1.7e-06	0.34	0.062	0.075	0.21	0.63	0.0019	0.00015	1	0.0095	0.014	0.14	0.92	0.69	0.024	0.57	0.52	NA	0.61	0.47	1	0.54	0.16	1	1	0.5	NA
CLPTM1	19	13.3q	0.0017	0.0087	7	14	6	8				0.0022	1e-07	0.7	0.00095	0.9	0.0084	0.21	0.0066	0.32	0.053	1.5e-05	0.97	0.00032	0.069	0.54	0.89	0.87	0.1	0.57	1	NA	0.85	0.69	1	0.55	0.33	1	0.92	0.32	NA
BNIP1	5	33-q	0.0017	0.0087	7	1	0	1				2e-06	2e-07	0.88	5e-07	0.34	0.081	0.33	0.2	0.22	0.005	0.022	0.59	NA	0.02	0.27	0.84	0.35	0.16	0.74	0.68	NA	0.93	0.048	1	0.56	0.76	1	0.92	0.88	1
ATP2B4	1	32.1q	0.0017	0.0087	7	15	0	15		12.5	0.53	2.8e-07	7.9e-08	0.37	0.043	0.99	0.00011	0.026	0.02	0.35	0.0088	0.32	1	NA	0.053	0.067	0.93	0.85	0.23	0.49	0.94	0.24	1	0.06	0.76	0.45	NA	1	0.96	0.8	1
DDAH1	1	22p	0.0017	0.0087	7	5	0	5	1	100	0.00048	3.3e-05	0.067	0.67	0.54	0.38	0.11	1.7e-07	0.023	0.58	0.029	0.011	0.61	NA	NA	0.04	0.91	1	0.39	0.39	0.55	0.58	0.79	0.0061	0.55	0.35	0.76	1	0.97	0.75	1
FER	5	21q	0.0017	0.0087	7	19	11	8		15	0.41	NA	3.8e-09	0.74	0.00077	0.49	0.00072	0.02	0.2	0.23	9.2e-05	0.37	0.0039	0.99	0.017	0.084	0.82	0.87	0.85	0.32	0.99	0.49	0.99	0.3	1	0.49	0.27	1	0.87	0.38	1
SEC24D	4	26q	0.0018	0.0087	7	10	0	10				0.0039	5.2e-06	0.58	0.0022	0.47	0.05	0.13	0.76	0.55	0.19	0.81	0.46	0.56	0.01	0.013	0.95	0.59	0.044	0.65	0.89	NA	0.58	0.054	1	0.79	NA	1	0.83	0.81	NA
PAM	5	NA	0.0018	0.0087	7	3	0	3				0.037	9.6e-07	0.53	0.62	0.97	0.0036	0.13	0.056	0.75	0.002	0.0015	0.11	0.025	0.34	0.0039	0.87	0.74	0.93	0.49	0.7	NA	0.97	0.13	0.98	0.57	0.75	1	0.95	0.31	1
DUSP10	1	41q	0.0018	0.0087	7	1	1	0				5.8e-06	0.045	0.042	0.0067	0.33	0.0069	0.0049	0.22	0.14	0.26	0.34	1	0.19	0.064	0.15	0.82	0.76	0.47	0.31	NA	0.21	0.96	0.016	0.87	0.36	0.93	1	0.97	0.75	1
LMO4	1	22.3p	0.0018	0.0088	7	4	0	4				7.3e-05	0.00017	0.69	0.00094	0.83	0.99	0.12	0.002	0.56	0.17	0.026	0.019	0.18	0.99	0.026	0.96	1	0.38	0.49	0.68	0.53	0.83	0.61	1	0.25	0.53	1	0.92	0.21	1
UBE2D1	10	21.1q	0.002	0.0091	7	3	0	3				0.0025	0.044	0.47	0.0084	0.88	0.11	0.0063	0.0073	0.88	0.67	0.24	0.12	0.015	0.00027	0.16	0.97	1	0.39	0.89	0.99	NA	0.59	0.46	1	0.41	NA	1	0.95	0.65	1
FBXO18	10	15.1p	6.9e-07	4.1e-05	6	1	0	1				NA	0.00066	0.52	1.8e-10	0.37	NA	0.04	0.24	0.079	NA	NA	1	0	NA	3.9e-05	0.89	NA	8.9e-05	NA	0.73	NA	0.2	0.13	0.93	0.44	NA	1	NA	0.23	NA
NSMCE2	8	24.13q	8.8e-07	4.9e-05	6	1	0	1				0	NA	9.2e-05	NA	NA	0.0048	NA	NA	0.025	NA	NA	NA	0.66	NA	NA	0.28	NA	0.00033	0.13	NA	NA	NA	NA	1	NA	NA	1	NA	0.035	1
MAF1	8	24.3q	9.1e-07	4.9e-05	6	24	18	6		20	0.34	NA	1e-06	NA	0	0.0062	NA	0.00035	0.035	0.13	NA	NA	0.34	NA	NA	0.079	0.91	NA	0.08	NA	0.68	NA	0.39	0.29	0.93	0.62	0	1	NA	0.23	NA
ISG20L2	1	23.1q	9.2e-07	4.9e-05	6	1	0	1				NA	0	0.26	4.5e-07	0.3	NA	0.008	0.0029	NA	NA	NA	0.74	NA	NA	0.036	0.99	0.37	0.027	NA	0.77	NA	0.9	0.074	1	NA	0.12	1	0.99	0.39	NA
C11orf73	11	14.2q	9.3e-07	4.9e-05	6	4	0	4				NA	6.3e-13	0.27	4.7e-11	0.92	NA	3.3e-08	0.057	0.13	NA	NA	0.081	0.25	NA	0	NA	0.46	0.25	NA	NA	0.0064	0.39	0.0016	NA	0.22	0.37	1	0.94	0.54	NA
KDM6A	X	11.2p	1.1e-06	5.7e-05	6	1	0	1				NA	NA	0	NA	0.64	0.017	NA	NA	NA	5.3e-07	0.012	NA	0.91	0.16	0.041	0.81	NA	NA	NA	0.72	NA	NA	0.025	1	NA	NA	NA	NA	0.84	1
PAPD4	5	14.1q	1.1e-06	5.7e-05	6	8	2	6				NA	8.1e-06	0.34	0	0.71	NA	0.00078	0.066	NA	NA	NA	0.041	NA	NA	6.2e-05	0.89	NA	0.013	NA	0.82	NA	0.38	0.074	1	0.25	0.61	1	NA	0.69	NA
UBQLN4	1	21q	1.2e-06	5.7e-05	6	3	0	3				NA	0	0.3	0.0013	0.62	NA	7e-05	0.43	NA	0.97	0.51	0.002	NA	NA	0.8	NA	0.96	0.00073	NA	NA	NA	0.21	0.05	1	0.71	0.73	1	0.95	0.41	NA
ACAA1	3	22.2p	1.4e-06	5.8e-05	6	2	0	2				NA	4.2e-08	0.066	1.3e-09	0.61	NA	0.18	0.32	0.0088	0.093	0.64	0.48	NA	NA	0	0.79	1	0.42	NA	0.56	0.53	0.96	0.013	NA	0.28	0.71	1	0.98	0.72	NA
PIP5K1A	1	21.3q	1.4e-06	5.8e-05	6	67	40	27		42.6	0.086	NA	0	0.29	0.00052	0.41	0.25	9.5e-07	0.022	NA	2.6e-07	0.45	0.0016	0.25	NA	0.13	0.86	1	0.73	NA	0.81	NA	0.61	0.063	0.76	0.57	NA	1	0.87	0.35	NA
DHODH	16	22.2q	2.1e-06	5.8e-05	6	5	0	5				NA	0.0057	0.35	7.7e-08	0.062	NA	0	0.17	0.00078	0.00066	0.1	NA	0.8	NA	0.0073	0.64	0.81	0.26	NA	0.88	NA	NA	0.25	1	0.34	NA	1	0.88	0.37	NA
WDR59	16	22.3q	2.1e-06	5.8e-05	6	29	6	23		30	0.18	0	4.1e-06	0.24	0.0013	5.1e-06	0.066	5e-06	0.25	0.0082	NA	NA	0.15	NA	NA	0.053	0.9	1	0.25	0.18	0.6	NA	0.21	0.35	0.8	0.41	0.19	1	0.98	0.13	NA
COTL1	16	24.1q	2.2e-06	5.8e-05	6	25	10	15		23.1	0.29	0	0.71	0.43	1.9e-05	0.0097	0.24	0.0031	0.5	0.84	NA	NA	0.098	NA	0.013	0.0074	0.84	1	0.3	0.35	0.84	NA	0.87	0.53	0.94	0.91	0.28	1	0.96	0.95	NA
TLDC1	16	24.1q	2.6e-06	6.1e-05	6	6	0	6				NA	0.21	0.55	3.7e-09	3.8e-05	NA	0	0.079	0.097	0.012	0.85	0.085	NA	NA	0.066	0.91	1	0.0079	NA	NA	NA	0.69	0.069	0.94	0.5	0.58	1	0.98	0.89	NA
ACD	16	22q	2.6e-06	6.1e-05	6	11	0	11				NA	3.1e-05	0.91	0	0.31	NA	4.6e-06	0.27	4.1e-05	0.0029	0.02	1	NA	NA	0.68	0.83	1	0.067	NA	0.78	NA	0.82	0.074	1	NA	0.45	1	0.98	0.37	NA
CMTM4	16	22.1-q	2.6e-06	6.1e-05	6	6	0	6				1.1e-06	0.19	0.96	1.7e-07	0.6	0.21	0	0.54	0.55	NA	NA	0.054	NA	NA	0.0079	0.64	NA	0.032	NA	0.9	0.12	0.8	0.023	1	0.29	0.18	1	NA	0.73	NA
CERS2	1	21.3q	0.00087	0.0087	6	7	0	7				NA	2.4e-21	NA	5.9e-07	0.18	NA	NA	0.00021	NA	2e-05	0.0039	NA	NA	NA	0.00069	0.42	0.85	NA	NA	0.9	NA	NA	0.41	1	NA	NA	1	0.97	0.31	NA
MCMDC2	8	13.1q	0.00096	0.0087	6	83	0	83	1	59.5	0.0008	NA	0.18	NA	0.00032	0.00075	NA	0.0011	0.023	0.74	NA	NA	0.045	NA	NA	0.039	0.85	NA	0.17	NA	NA	NA	0.24	0.22	NA	NA	0.91	1	NA	0.32	NA
C17orf59	17	13.1p	0.0011	0.0087	6	10	1	9				NA	0.012	NA	0.017	0.96	NA	0.00017	0.24	0.0017	NA	NA	0.47	NA	NA	1.1e-06	NA	0.99	0.61	NA	NA	NA	0.8	0.041	NA	0.23	0.53	1	0.88	0.38	NA
MRPL54	19	13.3p	0.0011	0.0087	6	8	0	8				NA	7.3e-19	NA	0.096	1	NA	0.021	0.032	0.12	NA	NA	0.042	NA	NA	0.0018	0.84	NA	0.02	NA	NA	0.19	0.56	0.16	0.73	0.87	0.69	1	NA	0.28	NA
FCHO2	5	13.2q	0.0011	0.0087	6	4	0	4				NA	7.5e-05	0.88	0.00019	0.33	2.9e-06	0.012	0.11	0.07	NA	NA	0.0028	NA	NA	0.0017	0.48	NA	0.41	NA	0.99	NA	0.77	0.28	NA	0.38	NA	1	NA	0.31	NA
FAM98B	15	14q	0.0011	0.0087	6	2	0	2				NA	0.0012	0.1	2.6e-07	0.037	0.78	0.025	0.041	0.43	NA	NA	0.73	NA	NA	0.9	0.91	NA	0.031	NA	0.7	NA	1	NA	1	NA	NA	1	NA	NA	NA
THEM4	1	21.3q	0.0012	0.0087	6	13	0	13				NA	3.5e-12	0.42	8.6e-08	0.0016	0.018	5.2e-06	0.042	NA	NA	NA	0.053	NA	NA	0.54	0.89	NA	0.072	NA	NA	0.79	0.99	0.23	1	0.49	0.16	1	NA	0.13	NA
ZNF707	8	24.3q	0.0012	0.0087	6	3	1	2				NA	0.27	0.72	6.2e-06	0.11	NA	5.1e-05	0.7	0.059	NA	NA	0.0017	NA	NA	0.02	0.92	NA	0.025	NA	0.55	NA	0.093	0.0074	0.89	0.47	0.081	1	NA	0.17	NA
VPS25	17	21.31q	0.0012	0.0087	6	7	0	7		25	0.26	NA	0.029	0.38	1.2e-15	0.92	NA	8.8e-06	0.4	0.0028	NA	NA	1	NA	NA	0.023	0.93	NA	0.026	NA	0.84	NA	0.56	0.49	1	0.23	0.7	1	NA	0.36	NA
MIER3	5	11.2q	0.0012	0.0087	6	6	0	6				0.00011	4e-11	0.22	2.9e-06	0.11	0.019	0.64	0.021	0.84	NA	NA	0.72	NA	NA	0.45	NA	NA	0.073	0.23	NA	NA	1	0.5	0.66	0.81	NA	1	NA	0.31	NA
FAM84B	8	24.13q	0.0012	0.0087	6	5	0	5				3.5e-11	0.49	0.72	1.1e-09	0.19	0.049	2.2e-09	0.52	0.17	NA	NA	0.054	0.44	NA	0.0003	0.7	NA	0.16	NA	NA	NA	0.85	0.013	1	NA	NA	1	NA	0.31	1
SCNM1	1	21.3q	0.0012	0.0087	6	2	0	2				NA	9.6e-11	NA	0.0035	0.62	NA	9.7e-08	0.1	0.18	0.028	0.091	0.85	NA	NA	0.19	NA	1	0.043	NA	0.59	NA	0.55	0.014	0.93	0.17	NA	1	0.95	0.17	NA
UBE2T	1	32.1q	0.0012	0.0087	6	32	0	32		30.3	0.19	NA	1.5e-13	0.022	0.15	0.0068	NA	0.027	0.25	0.019	NA	NA	0.0016	NA	NA	0.7	0.93	NA	0.92	NA	0.7	NA	0.36	0.18	1	0.88	0.36	1	NA	0.58	1
C11orf71	11	23.2q	0.0012	0.0087	6	2	0	2				NA	2.1e-07	0.31	1.5e-06	0.55	NA	0.00052	0.62	0.0086	NA	NA	0.044	NA	NA	0.42	NA	0.99	0.29	NA	NA	0.28	0.15	0.45	1	0.99	0.5	1	0.94	0.33	NA
XKR6	8	23.1p	0.0012	0.0087	6	1	0	1				NA	9.1e-05	0.13	0.048	0.081	0.017	0.038	0.025	0.67	NA	NA	0.27	0.084	NA	0.038	0.64	NA	0.73	NA	0.94	NA	0.24	0.64	NA	0.18	NA	1	NA	0.31	NA
EIF2S3	X	22.2-p	0.0013	0.0087	6	3	0	3				NA	1.8e-06	0.0017	0.036	0.0023	NA	0.28	0.1	NA	0.00037	0.58	0.51	0.82	NA	0.21	NA	1	0.47	NA	NA	NA	0.11	0.03	0.94	0.62	NA	1	0.95	0.58	1
ANP32E	1	22q	0.0013	0.0087	6	2	0	2				NA	1.4e-22	0.58	0.03	0.064	NA	0.0046	8.8e-06	NA	2.9e-06	0.013	1	NA	NA	0.14	0.96	0.69	0.84	NA	0.79	NA	0.97	0.092	1	0.76	NA	1	0.95	0.58	NA
TIPRL	1	23.2q	0.0013	0.0087	6	7	0	7				2.9e-12	1.7e-16	0.4	7.8e-06	1	4.8e-05	1.8e-08	1.8e-05	NA	NA	NA	0.46	0.65	NA	0.11	0.88	1	0.41	NA	0.48	NA	0.27	0.099	NA	0.16	NA	1	0.95	0.6	NA
TMCO1	1	22-q	0.0013	0.0087	6	2	0	2				NA	1e-14	0.022	3.2e-09	0.8	0.34	6e-09	0.013	NA	NA	NA	1	NA	NA	0.00026	0.86	0.98	0.54	NA	0.84	NA	0.91	0.26	0.94	0.48	0.24	1	0.96	0.18	NA
ERGIC1	5	35.1q	0.0013	0.0087	6	4	0	4				2.1e-12	1.1e-07	0.26	8.9e-06	0.52	0.51	0.00055	0.34	0.0084	NA	NA	0.78	NA	NA	0.087	NA	NA	0.12	0.69	NA	NA	0.67	0.26	1	0.12	0.68	1	NA	0.5	1
TOR1AIP2	1	25.2q	0.0013	0.0087	6	1	0	1				NA	2e-06	0.39	0.00021	0.11	NA	1.4e-07	0.029	0.00016	NA	NA	0.19	0.26	NA	0.44	0.36	NA	0.24	NA	0.79	0.017	0.86	0.057	1	0.17	0.93	1	NA	0.47	NA
BDP1	5	12-q	0.0013	0.0087	6	9	0	9				1.9e-05	1.9e-05	0.65	2.1e-07	0.0092	0.24	0.053	0.4	0.078	NA	NA	0.0011	NA	0.23	0.0027	0.97	NA	0.052	0.64	0.97	NA	0.45	0.32	NA	0.95	NA	1	NA	0.38	NA
RPL29	3	21.3-p	0.0013	0.0087	6	2	2	0	2	100	0.0052	NA	0.00015	NA	0.00025	1	NA	0.015	2.6e-06	0.41	0.046	0.083	0.013	NA	NA	0.09	0.67	0.18	0.59	NA	NA	0.059	0.99	0.14	0.92	NA	0.41	1	0.9	0.13	NA
PBXIP1	1	22q	0.0013	0.0087	6	13	0	13		35.7	0.081	NA	1e-08	NA	1.6e-05	0.96	NA	0.0045	0.0027	NA	0.02	0.15	0.94	NA	NA	0.00075	0.9	1	0.35	NA	0.57	NA	0.84	0.27	0.66	0.23	0.78	1	0.97	0.91	NA
NIPA1	15	11.2q	0.0013	0.0087	6	1	0	1				NA	7.8e-06	0.48	0.0017	0.33	0.09	0.0031	0.001	NA	NA	NA	0.36	NA	0.33	0.0033	0.98	NA	0.016	0.089	0.77	NA	0.94	0.41	0.9	0.1	0.81	1	NA	0.8	NA
NIPA2	15	11.2q	0.0013	0.0087	6	3	0	3				NA	2e-16	0.17	0.0015	0.3	NA	0.00053	7.9e-06	NA	1.8e-07	0.00014	0.76	NA	NA	0.1	0.77	0.94	0.21	NA	0.85	NA	0.82	0.76	1	0.68	0.78	1	0.92	0.52	NA
USP28	11	23q	0.0013	0.0087	6	10	0	10				2.3e-14	2.4e-08	0.29	1.1e-07	0.012	0.54	0.0001	0.11	0.35	NA	NA	0.54	NA	0.052	0.23	0.73	NA	0.0013	0.65	0.98	0.11	0.76	0.54	NA	NA	0.28	1	NA	0.26	NA
ATP6V1F	7	32.1q	0.0013	0.0087	6	3	0	3				NA	1.7e-11	0.36	1.3e-05	0.11	NA	0.049	0.067	0.14	4.8e-06	0.019	0.14	NA	NA	0.0073	0.77	0.24	0.16	NA	NA	NA	0.54	0.63	1	0.22	NA	1	0.94	0.17	1
CKS1B	1	21.2q	0.0013	0.0087	6	4	0	4				NA	4.3e-16	0.092	0.021	0.75	NA	0.0028	0.00054	NA	0.018	0.025	0.076	NA	NA	0.85	NA	1	0.54	NA	1	NA	0.061	0.71	0.91	0.8	0.44	1	0.99	0.43	1
C6orf62	6	22.1p	0.0013	0.0087	6	1	1	0				NA	1.6e-09	0.13	0.00076	0.87	NA	0.0081	0.28	0.17	0.011	0.064	0.4	NA	NA	4.2e-05	1	1	0.57	NA	NA	NA	0.37	0.42	1	0.034	0.89	1	0.96	0.59	NA
SMG5	1	21q	0.0014	0.0087	6	1	0	1				NA	0.014	0.14	0.014	0.42	0.00013	0.00078	0.88	NA	NA	NA	0.048	0.22	NA	0.47	NA	0.8	0.096	NA	NA	0.48	0.53	0.12	1	0.26	NA	1	0.99	0.19	1
POLR2C	16	13-q	0.0014	0.0087	6	1	0	1				NA	6.5e-10	0.028	2.3e-24	0.22	NA	1.3e-05	0.0019	NA	0.15	0.12	0.85	NA	NA	0.03	0.86	0.9	0.053	NA	0.92	0.07	0.96	0.066	0.84	0.7	NA	1	0.97	0.23	1
EEF2	19	13.3p	0.0014	0.0087	6	7	0	7				NA	5.7e-11	NA	0.065	0.69	NA	0.14	4.3e-05	0.0058	0.0021	0.0065	0.48	NA	NA	0.00013	NA	0.61	0.6	NA	0.87	0.18	0.37	0.59	1	0.28	0.73	1	0.94	0.31	1
C5orf15	5	31.1q	0.0014	0.0087	6	3	0	3				NA	0.00012	0.53	4.1e-09	1	NA	0.012	0.074	0.3	0.0015	8.4e-06	1	NA	NA	0.00016	NA	0.91	0.37	NA	NA	0.33	1	0.086	0.93	0.35	0.65	1	0.92	0.47	1
ZC3H11A	1	32.1q	0.0014	0.0087	6	1	0	1				NA	6.4e-06	0.28	0.00064	0.53	0.15	1.4e-06	0.039	0.24	NA	NA	0.42	NA	NA	0.00064	0.98	0.89	0.0012	NA	0.92	NA	0.28	0.06	0.74	0.99	0.48	1	0.95	0.27	1
CPEB4	5	21q	0.0014	0.0087	6	9	7	2				9.6e-07	1.5e-06	0.88	3e-06	0.57	0.00097	0.00084	0.22	0.38	NA	NA	0.17	NA	0.038	0.32	0.88	NA	0.26	0.46	0.84	NA	1	0.06	0.98	0.25	0.71	1	NA	0.73	NA
DCP2	5	22q	0.0014	0.0087	6	6	0	6		28.6	0.22	NA	8.7e-09	0.099	8.4e-07	0.073	NA	0.22	0.21	0.83	0.0011	0.0067	0.023	NA	NA	0.1	0.95	0.96	0.014	NA	0.86	NA	1	0.54	1	0.42	0.41	1	0.92	0.36	NA
PRMT5	14	11.2q	0.0014	0.0087	6	2	0	2				NA	0.00096	0.32	4.5e-06	0.69	NA	0.28	0.2	NA	2.8e-06	0.00093	0.00055	NA	NA	0.32	0.68	1	0.44	NA	0.84	0.016	0.5	0.29	1	0.76	0.28	1	0.99	0.26	NA
HSPBP1	19	13.42q	0.0014	0.0087	6	11	1	10				NA	7.4e-05	0.22	0.062	1	NA	0.0001	1	0.14	0.62	0.096	0.0055	0.00029	NA	0.0043	0.92	0.94	0.021	NA	NA	NA	0.77	0.058	1	0.48	0.29	1	0.98	0.19	NA
RPS4X	X	13.1q	0.0014	0.0087	6	75	45	30	5	59.2	0.001	NA	4.7e-05	0.23	0.014	1	NA	0.0012	0.26	NA	4.7e-06	0.018	0.3	0.88	NA	0.42	0.84	0.001	0.79	NA	0.69	0.25	0.96	0.097	0.74	0.4	NA	1	0.96	0.3	NA
PSMB10	16	22.1q	0.0014	0.0087	6	11	1	10	2	25	0.17	NA	5.9e-06	NA	0.0025	0.091	NA	0.0094	0.044	0.0034	0.2	0.13	0.5	NA	NA	0.028	0.51	1	0.79	NA	0.93	NA	0.29	0.054	1	0.92	NA	1	0.94	0.27	1
CLTB	5	35.2q	0.0014	0.0087	6	2	2	0		66.7	0.074	NA	0.00052	0.49	2.1e-06	0.43	NA	0.01	0.6	0.35	0.023	0.042	0.31	NA	NA	0.00024	0.82	0.48	0.61	NA	0.87	NA	0.77	0.8	0.85	0.82	NA	1	0.94	0.31	NA
GUK1	1	32-q	0.0015	0.0087	6	2	0	2				NA	1.2e-20	0.081	0.0063	0.32	NA	0.0043	0.039	0.39	0.2	0.0035	0.19	NA	NA	3.5e-06	0.69	0.5	0.13	NA	0.72	NA	0.89	0.74	0.9	0.16	0.38	1	0.97	0.46	1
ASAH1	8	22p	0.0015	0.0087	6	16	1	15	1	47.1	0.023	NA	3.5e-11	0.57	0.0005	0.26	NA	0.00011	0.054	0.45	0.00019	0.0001	0.078	NA	NA	7.2e-05	0.88	1	0.72	NA	0.7	0.31	0.92	0.16	1	0.42	0.34	1	0.94	0.94	NA
ZNF106	15	15.1q	0.0015	0.0087	6	1	0	1				NA	6.7e-13	0.14	2.8e-07	0.51	NA	0.00036	0.042	0.27	0.49	0.11	0.62	NA	NA	0.00046	0.54	1	0.018	NA	0.93	0.73	0.16	0.69	0.97	0.55	0.56	1	0.97	0.31	NA
PTCD2	5	13.2q	0.0015	0.0087	6	3	0	3				NA	0.00083	0.44	5.7e-10	0.87	NA	0.00043	0.38	0.23	0.055	0.0073	0.094	0.083	NA	2.9e-05	0.94	1	0.015	NA	0.88	NA	0.5	0.11	0.73	0.42	0.2	1	0.99	0.6	NA
ZNF558	19	NA	0.0015	0.0087	6	1	1	0				NA	0.019	0.31	2.4e-05	0.63	0.79	0.0023	0.11	0.048	NA	NA	0.019	0.16	0.52	0.075	0.93	NA	0.024	0.25	0.95	NA	0.23	0.095	0.9	0.96	0.46	1	NA	0.39	NA
PDE7A	8	13q	0.0015	0.0087	6	3	0	3				0.05	0.0071	0.16	0.0011	0.96	0.088	0.016	0.61	NA	NA	NA	0.0078	NA	0.49	0.054	0.77	NA	0.01	NA	NA	0.8	0.9	0.029	1	0.79	0.33	1	NA	0.87	NA
TOE1	1	33p	0.0015	0.0087	6	2	0	2		66.7	0.074	NA	0.011	0.2	0.0044	0.42	NA	0.038	0.82	0.097	0.12	0.02	0.43	NA	NA	0.21	0.79	1	0.13	NA	0.83	NA	1	0.22	NA	0.038	NA	1	0.86	0.75	NA
RPL18	19	13q	0.0015	0.0087	6	12	0	12		23.1	0.2	NA	0.0019	NA	0.0029	0.12	NA	0.079	0.0029	0.59	0.9	0.085	0.16	NA	NA	0.00088	0.9	0.0013	0.022	NA	0.83	0.28	1	0.18	1	0.26	0.54	1	0.97	0.31	1
GNPDA1	5	21q	0.0015	0.0087	6	20	10	10		9.5	0.69	NA	0.018	0.91	2.5e-08	1	NA	0.0015	1	0.72	0.0015	0.0012	0.0051	NA	NA	0.94	0.79	0.86	0.43	NA	0.99	NA	0.7	0.5	0.95	0.81	0.41	1	0.92	0.77	NA
PCSK7	11	23-q	0.0015	0.0087	6	5	0	5				NA	0.00029	0.041	0.0013	0.39	NA	0.031	0.11	0.00068	0.12	0.065	1	NA	NA	0.37	0.95	1	0.21	NA	0.94	0.047	0.22	0.56	0.77	0.21	0.36	1	0.95	0.37	NA
ALAD	9	32q	0.0015	0.0087	6	2	0	2				NA	0.00025	0.8	0.001	0.92	NA	0.00011	0.29	0.71	0.46	0.0071	0.24	NA	NA	0.00014	0.81	0.48	0.14	NA	0.93	NA	1	0.033	1	0.64	NA	1	0.98	0.61	1
RUSC1	1	21-q	0.0015	0.0087	6	8	0	8		22.2	0.29	NA	3.3e-11	0.33	0.0007	1	NA	0.076	0.39	2.9e-05	0.0006	0.27	0.048	0.01	NA	0.1	0.35	1	0.17	NA	0.96	0.46	0.29	0.92	1	0.13	0.54	1	0.96	0.61	NA
ISOC1	5	22.1-q	0.0015	0.0087	6	7	0	7				0.0019	0.28	0.67	1.2e-08	0.17	0.0014	0.35	0.65	0.89	NA	NA	0.0032	NA	NA	9.8e-05	0.95	1	0.034	0.4	0.98	0.061	0.75	0.15	0.9	0.098	0.43	1	0.94	0.46	NA
NAP1L4	11	15.5p	0.0015	0.0087	6	2	0	2				0.95	5.2e-07	0.92	0.0031	0.65	0.36	0.0023	0.026	0.21	4.9e-05	0.0057	0.43	NA	NA	0.23	0.86	0.82	0.74	NA	NA	NA	0.64	0.25	0.93	0.47	0.81	1	1	0.22	NA
BCAR1	16	22-q	0.0015	0.0087	6	6	0	6				NA	0.041	0.97	0.011	0.98	0.0027	0.0019	0.18	4.5e-05	NA	NA	1	NA	NA	0.022	0.87	NA	0.089	NA	0.91	0.67	0.85	0.44	0.89	0.25	0.53	1	NA	0.51	1
GALNT10	5	34q	0.0015	0.0087	6	8	0	8		22.2	0.29	5.2e-06	0.088	0.35	1.2e-06	0.94	0.12	0.00051	0.61	0.81	0.0056	0.0099	0.74	NA	NA	0.0029	0.88	1	0.49	NA	0.37	NA	0.93	0.26	0.48	0.58	0.75	1	0.97	0.4	NA
RACGAP1	12	13q	0.0015	0.0087	6	5	1	4				NA	0.00016	0.013	0.11	0.13	0.012	0.0012	0.7	0.96	0.26	0.38	0.019	NA	0.95	0.00029	0.77	1	0.66	NA	NA	0.85	0.35	0.29	NA	0.62	0.38	1	0.95	0.41	NA
MLL5	7	22.1q	0.0015	0.0087	6	24	4	20		28	0.19	0.014	0.013	0.24	0.0029	1	0.28	0.0011	0.76	0.38	NA	NA	0.0026	NA	0.47	0.65	0.67	NA	0.19	0.75	NA	0.087	0.36	0.27	0.98	0.72	NA	1	NA	0.31	1
RNF44	5	35.3q	0.0016	0.0087	6	1	0	1				NA	0.022	NA	0.00016	0.57	NA	0.29	0.18	0.17	0.00061	0.0094	1	NA	NA	0.039	0.44	0.85	0.026	NA	0.79	NA	1	0.53	0.87	0.78	0.42	1	1	0.43	NA
DNMT3B	20	11.2q	0.0016	0.0087	6	13	0	13		28.6	0.18	NA	0.0018	0.75	7.1e-05	0.67	7.2e-05	0.00015	0.014	0.9	0.0047	0.054	0.62	NA	0.13	0.11	0.73	0.91	0.24	NA	0.77	0.45	0.64	0.23	1	0.33	0.7	1	0.94	0.21	NA
STIP1	11	13q	0.0016	0.0087	6	3	0	3				NA	4.4e-05	0.6	0.036	0.12	NA	0.03	0.00034	0.066	0.093	0.0031	1	NA	NA	0.002	0.54	0.85	0.26	NA	1	0.19	0.88	0.23	1	0.69	0.53	1	0.97	0.49	1
C1orf21	1	25q	0.0016	0.0087	6	5	0	5				NA	0.00054	0.49	0.00013	0.3	0.0089	2.8e-06	0.047	0.28	0.46	0.81	0.55	0.015	NA	0.085	0.76	0.99	0.31	NA	NA	0.64	0.098	0.11	0.68	0.46	0.8	1	0.94	0.65	1
DDR1	6	21.33p	0.0016	0.0087	6	83	41	42		23.8	0.83	8.2e-07	1	0.35	0.0026	0.96	0.94	0.45	0.2	0.019	0.0027	0.19	0.0022	NA	0.77	0.03	0.9	1	0.19	0.11	0.43	NA	0.57	0.22	0.91	0.79	NA	1	0.87	0.86	NA
POLD3	11	14q	0.0016	0.0087	6	54	15	39	1	36.4	0.17	2.9e-11	0.0052	0.11	2.7e-11	0.5	0.028	3e-05	1	0.88	0.54	0.42	0.002	1	0.11	0.23	0.38	0.59	0.089	0.32	0.97	NA	0.87	0.055	NA	0.54	NA	1	0.98	0.5	1
GRHL2	8	22.3q	0.0016	0.0087	6	22	0	22		34.8	0.096	2.2e-13	0.5	0.98	1e-06	1	0.15	2.4e-06	1	0.25	1.7e-05	1.3e-05	0.35	0.36	0.064	0.31	0.88	1	0.0046	0.37	0.81	NA	0.2	0.082	0.48	NA	0.21	1	0.96	0.26	NA
CXCL14	5	31q	0.0016	0.0087	6	174	41	133		75.4	0.00048	0.00024	0.028	0.3	0.002	0.85	0.0055	0.071	0.77	0.72	0.21	0.026	0.085	NA	0.78	8.1e-07	0.96	0.99	0.43	0.12	NA	NA	0.79	0.081	1	NA	0.63	1	0.92	0.47	1
TYK2	19	13.2p	0.0016	0.0087	6	5	0	5	1	33.3	0.19	NA	5.4e-07	0.34	0.046	0.94	0.41	0.00049	3.4e-05	0.96	0.0017	6.2e-06	1	NA	0.063	0.078	0.88	0.62	0.35	NA	0.65	0.18	1	0.12	0.81	0.17	0.37	1	0.92	0.35	1
ELL	19	13.1p	0.0016	0.0087	6	1	0	1				0.00067	6.4e-14	0.49	0.092	0.99	0.28	0.083	0.099	NA	0.048	0.024	0.16	NA	0.0027	7.3e-06	0.94	1	0.1	0.63	0.91	NA	0.97	0.33	1	0.46	0.92	1	0.96	0.44	1
KLHL24	3	27.1q	0.0017	0.0087	6	13	1	12				0.03	0.0067	0.64	0.0041	0.89	0.76	0.0019	1	0.1	NA	NA	0.0027	0.12	NA	0.057	0.99	0.7	0.041	NA	0.74	0.061	0.31	0.3	0.87	0.65	0.46	1	0.94	0.52	NA
CNOT3	19	13.4q	0.0017	0.0087	6	4	0	4				0.00029	0.04	0.24	0.00012	1	0.089	0.0039	0.0089	0.23	0.8	0.19	0.78	NA	0.083	0.036	0.81	0.78	0.13	NA	0.89	NA	0.91	0.32	1	0.83	NA	1	0.9	0.46	NA
ARHGEF2	1	21-q	0.0017	0.0087	6	1	0	1				7e-13	4.2e-17	0.63	0.00017	0.55	0.14	0.0015	0.012	NA	0.058	0.17	1	NA	0.19	0.066	0.85	0.94	0.073	0.12	0.96	0.27	0.96	0.029	1	0.58	0.43	1	0.96	0.76	1
IQGAP2	5	NA	0.0017	0.0087	6	42	27	15	1	39.5	0.074	8.2e-07	0.0085	0.076	1.9e-06	0.1	0.77	0.28	0.37	0.054	0.082	0.054	0.01	NA	0.00047	0.87	0.91	0.78	0.56	0.016	0.91	0.21	0.25	0.36	1	NA	0.41	1	0.84	0.92	1
DMXL2	15	21.2q	0.0017	0.0087	6	1	1	0				0.0052	3.6e-06	0.35	0.00015	0.83	0.0039	0.0024	0.11	0.92	0.32	0.0074	0.99	0.24	NA	0.12	0.92	0.92	0.38	NA	0.83	NA	0.9	0.38	1	0.85	0.62	1	0.98	0.79	NA
ST3GAL2	16	22.3q	0.0017	0.0087	6	7	0	7				0.037	0.015	0.032	1.9e-05	0.55	0.083	0.015	0.28	0.007	0.12	0.61	0.17	NA	0.089	0.079	0.89	1	0.17	NA	0.84	0.58	0.6	0.59	0.48	0.37	NA	1	0.96	0.71	1
PRDM10	11	24.3q	0.0017	0.0087	6	4	0	4				NA	1.2e-06	0.62	0.0026	0.92	0.87	6e-05	0.083	0.25	0.27	0.11	0.0057	0.78	0.7	0.0018	0.9	1	0.11	0.29	0.83	NA	0.27	0.36	0.89	0.34	0.78	1	0.96	0.035	1
NEO1	15	22.3-q	0.0017	0.0087	6	1	0	1				0.031	7.8e-06	0.45	7.2e-06	0.91	0.011	0.0091	0.13	0.43	0.0024	0.12	0.36	0.39	0.1	0.14	0.8	0.82	0.22	0.51	0.84	NA	0.43	0.97	0.98	0.55	0.56	1	0.8	0.83	NA
PIK3R1	5	13.1q	0.0018	0.0087	6	21	9	12	1	31.8	0.13	0.0067	0.027	0.66	0.0011	0.29	0.11	0.00023	0.36	0.7	0.001	0.0035	0.38	0.46	0.099	0.41	0.97	0.27	0.051	0.63	0.92	NA	0.85	0.43	0.83	0.6	NA	1	0.97	0.42	1
DYRK2	12	15q	0.0018	0.0087	6	26	14	12		22.2	0.33	0.0019	0.92	0.68	4.7e-05	0.46	0.00073	0.032	0.89	0.3	0.00052	0.19	0.29	0.07	0.057	0.00024	0.76	1	0.2	0.31	0.8	0.78	0.49	0.38	1	0.79	0.9	1	0.95	0.48	NA
NET1	10	15p	0.0018	0.0087	6	2	0	2				0.035	0.035	0.3	0.00019	0.95	0.15	0.42	0.66	0.75	0.096	0.088	0.16	5.2e-06	0.24	0.015	0.87	1	0.013	NA	0.84	0.061	1	0.37	1	0.77	0.34	1	0.94	0.58	1
RAB38	11	14q	0.0018	0.0087	6	4	0	4				0.0042	1.1e-06	0.93	0.011	0.78	0.0087	0.021	0.4	0.16	0.02	0.23	0.92	NA	0.42	0.22	0.84	1	0.2	0.39	0.71	0.81	0.46	0.23	1	NA	NA	1	0.98	0.3	1
CX3CL1	16	13q	0.0018	0.0088	6	137	90	47	5	65.2	0.00048	0.0082	0.34	0.81	0.00054	0.02	0.65	0.21	0.6	NA	0.44	0.028	0.035	NA	0.48	0.0058	0.76	1	0.81	0.28	0.7	NA	0.35	0.68	1	0.21	0.48	1	0.99	0.24	NA
CYFIP2	5	34q	0.002	0.0091	6	4	0	4				0.026	0.23	0.069	5.9e-05	0.11	0.01	0.036	0.72	0.76	0.0011	0.16	0.47	NA	NA	1	0.96	0.94	0.071	NA	NA	0.035	1	0.4	1	0.62	0.77	1	0.98	0.93	1
HDHD1	X	22.32p	6.6e-07	4.1e-05	5	2	0	2				NA	NA	0	NA	0.1	4.1e-08	NA	NA	NA	2.5e-06	0.011	NA	0.99	0.28	0.025	0.96	NA	NA	NA	0.82	NA	NA	0.27	0.76	NA	NA	1	NA	0.26	NA
FUK	16	22.1q	6.9e-07	4.1e-05	5	8	0	8		22.2	0.29	NA	1.4e-08	0.64	0	0.39	NA	0	0.0064	0	NA	NA	0.84	NA	NA	0.46	0.88	NA	0.11	NA	0.96	0.52	0.98	0.11	NA	0.91	0.15	1	NA	0.4	NA
TMEM9	1	41q	9.2e-07	4.9e-05	5	2	1	1				NA	0	0.098	1e-07	0.33	NA	3.6e-05	0.042	5e-05	NA	NA	0.59	NA	NA	0.068	0.85	NA	0.53	NA	0.71	NA	1	0.13	0.88	0.35	0.5	1	NA	0.52	NA
UFC1	1	23.3q	9.3e-07	4.9e-05	5	4	0	4				NA	0	NA	6.1e-08	1	NA	8.7e-06	6.4e-05	3.4e-08	NA	NA	0.75	0.085	NA	0.43	0.88	0.56	0.053	NA	NA	NA	1	0.081	1	0.24	0.91	1	0.84	0.9	NA
LAMTOR1	11	13.4q	1.1e-06	5.6e-05	5	2	0	2				NA	0	NA	1.2e-09	1	NA	NA	0.0083	0.0022	NA	NA	NA	NA	NA	0.028	NA	NA	NA	NA	NA	NA	NA	0.15	0.95	NA	0.86	NA	NA	0.38	NA
NOB1	16	22.1q	1.1e-06	5.7e-05	5	33	0	33		23.5	0.34	NA	0.21	0.16	0	0.13	NA	5e-07	0.2	9.4e-07	NA	NA	0.086	NA	NA	0.00096	NA	NA	0.011	NA	NA	0.18	0.61	0.16	0.76	0.58	0.23	1	NA	0.26	NA
INTS5	11	12.3q	1.4e-06	5.8e-05	5	5	0	5				NA	1.2e-05	0.55	0	1	NA	0.014	0.023	0.36	NA	NA	NA	NA	NA	0.031	0.48	0.53	0.25	NA	0.86	NA	NA	0.26	NA	0.47	NA	NA	0.92	0.31	1
IWS1	2	14.3q	1.4e-06	5.8e-05	5	1	1	0				NA	0.0024	0.54	3e-05	0.079	NA	0.11	0.99	0.26	NA	NA	0.029	NA	NA	0.012	NA	NA	0.14	NA	NA	NA	0.2	0.2	0.97	0.81	0	1	NA	0.39	NA
PSKH1	16	22.1q	2.1e-06	5.8e-05	5	7	0	7				NA	2.8e-05	0.68	9e-05	0.54	NA	0	0.73	0.36	0.026	0.093	0.33	NA	NA	0.091	0.9	1	0.081	NA	NA	NA	0.46	0.0027	NA	0.97	0.82	1	1	0.29	NA
REXO2	11	23.2q	2.1e-06	5.8e-05	5	4	0	4				NA	1.4e-07	0.76	1.8e-07	0.97	NA	0	0.33	0.0052	NA	NA	1	NA	NA	0.49	0.84	0.9	0.24	NA	0.85	0.98	0.49	0.01	0.61	0.73	NA	1	0.93	0.22	NA
PMP22	17	12p	2.2e-06	5.8e-05	5	68	28	40	1	47.8	0.03	NA	0.91	0.18	0.078	0.78	NA	0.0026	1	0.32	0.051	6.7e-05	0.17	NA	NA	0	0.79	0.7	0.26	NA	0.42	0.0029	0.0051	0.072	1	0.31	0.9	1	0.98	0.81	1
ZFYVE16	5	14.1q	2.5e-06	5.9e-05	5	3	0	3				8e-06	0.00037	0.55	0	0.41	0.34	0.14	0.92	0.12	0.16	0.088	0.16	NA	0.19	0.0082	0.94	0.56	0.18	0.13	0.84	0.48	0.35	0.044	1	0.81	NA	1	0.97	0.64	1
SLC7A5	16	24.3q	3.7e-06	8.6e-05	5	2	0	2				NA	0.00012	0.17	0	0.8	NA	0.0045	0.24	0.0014	0.83	0.97	NA	NA	NA	0.29	0.97	1	0.027	NA	0.92	0.6	NA	0.39	1	0.27	NA	1	0.97	0.59	NA
PDE4D	5	12q	3.9e-06	9e-05	5	16	9	7		11.8	0.57	0.21	0.0099	0.0044	0.17	0.14	0	0.15	0.023	0.98	0.57	0.22	0.069	NA	0.004	0.51	0.76	0.72	0.58	0.56	0.99	NA	0.57	0.73	0.83	0.51	NA	1	0.97	0.54	NA
GLI4	8	24.3q	4.1e-06	9.5e-05	5	6	0	6				NA	0.57	0.65	0.005	1	NA	0	0.33	0.0041	NA	NA	0.0094	NA	NA	0.024	0.95	NA	0.42	NA	1	NA	0.19	0.13	NA	0.78	0.97	1	NA	0.86	NA
DIEXF	1	32.2q	0.00083	0.0087	5	1	0	1				NA	1.8e-05	NA	0.00015	0.061	NA	NA	0.0031	3.5e-05	NA	NA	NA	NA	NA	0.00016	0.84	0.78	NA	NA	NA	NA	NA	0.057	0.99	NA	0.58	1	0.94	0.38	NA
DPM3	1	22q	0.00085	0.0087	5	3	0	3				NA	2.7e-07	NA	2.3e-06	1	NA	0.019	0.0051	NA	NA	NA	NA	NA	NA	0.00088	NA	1	0.16	NA	0.81	NA	NA	0.55	NA	0.39	0.15	NA	0.94	0.67	NA
PIGU	20	11.22q	0.00092	0.0087	5	20	0	20		19	0.37	6.9e-10	NA	0.22	NA	NA	8.3e-09	NA	NA	0.53	NA	NA	NA	0.00011	0.00039	NA	0.42	NA	0.16	0.85	0.93	NA	NA	0.019	1	NA	NA	1	NA	0.31	1
MSANTD4	11	22q	0.00092	0.0087	5	8	0	8				NA	4.6e-09	NA	3.7e-08	0.57	NA	2.9e-05	0.024	0.00036	NA	NA	0.83	NA	NA	0.12	0.87	NA	0.23	NA	NA	NA	0.92	0.05	NA	0.91	NA	1	NA	0.95	NA
C1orf85	1	22q	0.00095	0.0087	5	4	0	4				NA	9.1e-06	0.32	4.5e-05	0.13	NA	0.001	0.0034	NA	NA	NA	NA	NA	NA	3.4e-06	0.93	NA	0.44	NA	NA	NA	NA	0.63	0.89	0.42	0.92	1	NA	0.85	NA
APOA1BP	1	21q	0.001	0.0087	5	8	2	6				NA	4.7e-08	NA	2e-10	0.89	NA	0.0068	0.25	0.00077	NA	NA	0.4	NA	NA	0.015	0.74	NA	0.28	NA	0.83	NA	0.86	0.2	0.98	0.17	0.7	NA	NA	0.73	NA
C19orf43	19	13.2p	0.001	0.0087	5	5	0	5				NA	1.6e-14	0.37	0.017	0.82	NA	0.024	0.026	NA	NA	NA	1	NA	NA	0.00051	NA	NA	0.2	NA	NA	NA	1	0.11	1	0.25	0.79	1	NA	0.66	NA
MED19	11	12.1q	0.001	0.0087	5	2	0	2				NA	3.8e-22	0.35	2.3e-11	0.92	NA	7.2e-05	0.033	NA	NA	NA	0.43	NA	NA	0.21	0.92	NA	0.016	NA	NA	NA	1	0.066	0.89	0.49	0.66	1	NA	0.35	NA
ELOVL7	5	12q	0.0011	0.0087	5	2	0	2				NA	6.7e-16	0.5	0.64	1	0.37	0.45	0.025	0.95	NA	NA	0.041	NA	NA	0.0049	0.81	NA	0.55	NA	0.86	NA	1	0.008	NA	NA	NA	1	NA	0.89	NA
ZNF687	1	21.2q	0.0011	0.0087	5	7	0	7		25	0.26	NA	0.0097	0.56	3.3e-05	0.98	NA	0.0037	0.01	NA	NA	NA	0.25	NA	NA	0.011	0.89	NA	0.14	NA	0.47	NA	0.4	0.71	NA	0.17	0.8	1	NA	0.29	NA
C1orf43	1	21.2q	0.0011	0.0087	5	1	0	1				NA	5e-14	0.81	3.5e-05	1	NA	0.0012	0.015	NA	NA	NA	0.57	NA	NA	0.0039	0.85	NA	0.88	NA	NA	NA	1	0.2	0.91	0.4	0.76	1	NA	0.29	1
MPC2	1	24q	0.0012	0.0087	5	16	12	4		11.8	0.57	NA	4.6e-29	NA	2.1e-06	0.54	NA	0.0073	0.011	NA	NA	NA	1	NA	NA	9.9e-07	0.74	1	0.45	NA	0.65	NA	0.82	0.45	0.96	0.26	0.66	1	0.99	0.47	NA
BOLA1	1	21q	0.0012	0.0087	5	13	0	13		28.6	0.18	NA	6.1e-16	NA	5.3e-06	1	NA	0.049	0.1	NA	NA	NA	0.032	NA	NA	0.021	0.91	0.12	0.1	NA	0.77	NA	0.88	0.13	0.78	0.61	0.7	1	0.98	0.48	NA
C11orf1	11	23.1q	0.0012	0.0087	5	72	0	72		20.5	0.84	NA	5.8e-07	0.24	6.4e-05	0.4	NA	0.03	0.1	0.012	0.1	0.69	0.81	NA	NA	0.32	0.91	0.021	NA	NA	NA	NA	0.92	0.83	NA	0.19	0.63	NA	0.96	0.32	NA
ENKD1	16	22.1q	0.0012	0.0087	5	72	23	49		6.8	1	NA	0.044	NA	1.9e-06	0.12	NA	0.0017	0.14	0.15	NA	NA	1	NA	NA	0.021	0.85	NA	0.29	NA	NA	NA	0.51	0.016	0.91	0.26	0.38	1	NA	0.14	1
C19orf10	19	13.3p	0.0012	0.0087	5	12	5	7				NA	0.0048	0.35	0.026	0.95	NA	NA	0.0029	0.64	0.16	0.5	NA	NA	NA	NA	NA	1	0.0088	NA	NA	0.00041	NA	NA	0.95	NA	0.25	1	0.94	NA	NA
BLOC1S6	15	21.1q	0.0012	0.0087	5	14	0	14				NA	2.6e-06	NA	6.2e-05	0.46	NA	0.00085	0.027	0.82	NA	NA	0.64	NA	NA	0.3	0.79	NA	0.024	NA	0.76	NA	0.93	0.073	0.97	0.55	0.21	1	NA	0.52	NA
ZNF319	16	21q	0.0012	0.0087	5	4	0	4				NA	0.032	0.96	1.5e-09	1	NA	0.0066	0.041	NA	NA	NA	0.048	NA	NA	0.8	0.86	NA	0.13	NA	0.85	NA	0.8	0.31	NA	0.81	NA	1	NA	0.5	NA
MON1B	16	23.1q	0.0012	0.0087	5	5	0	5				NA	2.2e-11	0.85	1.6e-12	0.04	NA	0.0001	0.15	8.6e-08	NA	NA	0.9	NA	NA	0.54	0.89	0.99	0.23	NA	0.86	NA	1	0.75	0.58	NA	0.41	1	0.88	0.49	NA
JMY	5	14.1q	0.0012	0.0087	5	5	0	5				0.059	1.9e-16	0.29	0.00024	0.1	0.028	0.016	0.032	0.54	NA	NA	0.17	NA	NA	0.13	0.95	NA	0.1	NA	NA	NA	1	0.11	0.95	0.69	0.4	1	NA	0.15	NA
FAM63B	15	21.3q	0.0012	0.0087	5	13	0	13				NA	4.9e-11	0.22	3.8e-05	0.41	0.26	0.012	0.00039	0.93	NA	NA	0.075	NA	NA	0.21	NA	0.011	0.072	NA	0.77	NA	0.35	0.12	1	0.17	NA	1	0.94	0.51	NA
CTDSPL2	15	15.3-q	0.0012	0.0087	5	2	0	2				NA	7.5e-07	6.8e-07	1e-05	0.54	0.79	0.0074	3.4e-05	0.7	NA	NA	1	NA	NA	0.58	0.6	NA	0.11	NA	0.79	NA	0.55	0.25	1	0.8	NA	1	NA	0.49	1
CDV3	3	22.1q	0.0012	0.0087	5	5	0	5				NA	3.7e-07	0.066	0.0031	0.18	NA	0.0064	0.0032	0.18	NA	NA	0.015	NA	NA	0.24	NA	0.69	0.52	NA	NA	0.26	0.32	0.055	0.82	0.15	0.79	1	0.92	0.52	NA
ZFP90	16	22.1q	0.0012	0.0087	5	1	0	1				NA	0.0036	0.65	1.5e-07	0.094	NA	6.1e-06	0.01	0.00042	NA	NA	0.16	NA	NA	0.23	1	NA	0.12	NA	0.89	NA	0.75	0.71	0.97	0.33	0.38	1	NA	0.61	1
RAB1B	11	13.1q	0.0013	0.0087	5	2	0	2				NA	4.6e-07	0.3	1.9e-05	0.82	NA	0.00097	0.045	0.17	0.0044	0.074	NA	NA	NA	0.34	1	1	0.82	NA	NA	0.14	NA	0.24	0.67	0.78	NA	1	0.92	0.68	NA
MAML2	11	NA	0.0013	0.0087	5	4	0	4				0.0024	2.4e-07	0.51	0.00023	0.98	0.066	0.15	0.38	NA	NA	NA	1	NA	NA	0.0063	0.82	NA	0.26	0.052	NA	0.63	0.23	0.046	NA	NA	0.51	1	NA	0.32	1
SAMD4B	19	13.2q	0.0013	0.0087	5	8	0	8				NA	1.1e-05	0.31	0.00023	0.96	0.00052	0.17	0.0053	0.076	NA	NA	1	0.53	NA	0.016	NA	1	0.073	NA	NA	NA	0.86	0.4	0.93	0.28	NA	1	0.93	0.35	NA
TOMM22	22	12-q	0.0013	0.0087	5	10	0	10				NA	0.16	NA	1.9e-06	0.63	NA	0.0055	0.5	0.055	0.0062	0.11	0.00038	NA	NA	0.0058	0.56	0.93	0.056	NA	0.84	NA	0.98	0.12	NA	0.48	0.51	1	0.94	0.34	NA
HERPUD1	16	13q	0.0013	0.0087	5	8	0	8				NA	0.00014	0.34	0.00028	0.035	NA	5.2e-05	0.33	NA	0.00018	0.2	0.079	NA	NA	0.19	0.99	0.78	0.23	NA	0.91	NA	0.75	0.093	1	0.16	NA	1	0.98	0.25	NA
LENG8	19	13.4q	0.0013	0.0087	5	2	0	2				NA	0.0043	0.18	0.00028	0.25	NA	0.038	0.015	0.026	NA	NA	0.85	NA	NA	0.93	0.82	NA	0.14	NA	0.37	NA	0.88	0.66	NA	0.39	0.49	1	NA	0.75	NA
TMEM65	8	24.13q	0.0013	0.0087	5	9	0	9				7.1e-13	8.9e-06	0.73	0.0017	0.074	0.18	0.0028	0.14	0.61	NA	NA	0.16	NA	NA	0.058	0.89	NA	0.031	0.25	0.93	NA	0.85	0.53	0.97	0.44	0.69	1	NA	0.64	NA
ELL2	5	15q	0.0013	0.0087	5	5	2	3				NA	1.4e-10	0.45	0.0008	0.089	2.6e-05	0.00081	0.19	NA	0.084	0.02	0.6	NA	NA	0.72	0.55	1	0.9	NA	NA	0.67	0.62	0.47	0.48	0.74	NA	1	0.99	0.71	NA
IDI1	10	15.3p	0.0014	0.0087	5	5	0	5				NA	0.039	0.91	3.9e-09	0.43	NA	0.39	0.75	0.51	0.017	0.00037	NA	NA	NA	0.3	NA	0.8	0.075	NA	0.96	0.0006	NA	0.52	0.95	0.54	0.61	1	0.96	0.45	NA
TMEM62	15	15.2q	0.0014	0.0087	5	4	0	4				0.00063	5.5e-09	0.27	1.6e-08	0.2	0.34	0.012	0.039	0.75	NA	NA	1	NA	NA	0.065	0.88	1	0.063	NA	0.98	NA	0.42	0.51	NA	0.9	0.47	1	0.94	0.79	NA
CACYBP	1	24-q	0.0014	0.0087	5	1	0	1				NA	1.6e-21	0.24	0.00038	0.58	NA	0.00057	3.2e-05	NA	0.33	0.045	0.42	NA	NA	0.45	0.66	0.78	0.11	NA	0.83	0.1	0.66	0.19	1	0.71	0.56	1	0.97	0.87	NA
RWDD3	1	22.1p	0.0014	0.0087	5	8	0	8				NA	1.1e-13	0.67	0.033	0.78	NA	0.13	9e-05	0.29	0.29	0.17	0.00074	NA	NA	6e-05	0.84	1	0.74	NA	0.96	NA	0.84	0.41	1	0.62	0.13	1	0.92	0.39	NA
DPF2	11	13.1q	0.0014	0.0087	5	1	0	1				NA	1.4e-19	0.19	0.00012	0.33	NA	0.0046	0.67	0.32	0.038	0.15	0.27	NA	NA	0.029	0.9	0.25	0.19	NA	0.93	NA	0.99	0.17	1	0.94	NA	1	0.99	0.22	1
GEMIN7	19	13.32q	0.0014	0.0087	5	1	1	0				NA	4.5e-08	0.097	0.11	0.9	NA	0.00018	0.0016	0.36	0.23	0.81	1	NA	NA	0.00019	0.92	1	0.11	NA	NA	0.02	0.77	0.67	0.61	0.31	0.37	1	0.86	0.26	NA
WDR36	5	22.2q	0.0014	0.0087	5	50	30	20		33.3	0.2	0.0095	0.00028	0.89	0.0041	0.094	0.0043	0.053	0.26	0.42	NA	NA	1.3e-05	NA	0.75	0.093	0.84	NA	0.29	0.86	0.94	NA	0.28	0.2	0.94	0.76	0.3	1	NA	0.29	NA
FHOD1	16	22q	0.0014	0.0087	5	3	0	3				NA	0.006	0.64	5.4e-10	0.91	NA	0.0011	0.18	0.038	0.28	0.00015	0.93	NA	NA	0.075	0.9	1	0.34	NA	0.86	NA	0.83	0.28	1	0.64	0.45	1	0.89	0.95	NA
MGST3	1	23q	0.0014	0.0087	5	2	1	1				NA	2.4e-07	0.9	3e-06	0.73	NA	0.00054	0.00095	NA	0.09	0.035	0.95	0.42	NA	0.1	0.73	0.78	0.6	NA	0.7	NA	0.83	0.59	0.87	0.52	0.63	1	0.92	0.35	NA
BRPF1	3	26-p	0.0014	0.0087	5	3	0	3				NA	1.4e-06	0.22	0.00042	0.97	NA	6.1e-05	0.31	0.081	0.06	0.31	1	NA	NA	0.032	0.85	0.46	0.46	NA	0.8	0.0093	1	0.59	1	0.24	NA	1	0.96	0.79	NA
SHC1	1	21q	0.0015	0.0087	5	2	0	2				NA	2.2e-19	0.37	1.1e-06	0.82	NA	0.071	0.00013	NA	0.01	0.016	0.99	NA	NA	0.31	0.76	0.85	0.38	NA	0.47	0.58	0.89	0.22	1	0.34	0.42	1	0.98	0.44	1
DDX46	5	31.1q	0.0015	0.0087	5	1	0	1				NA	3.8e-10	0.049	5.1e-12	0.39	0.082	0.11	0.0019	0.7	4.5e-05	0.077	0.8	NA	NA	0.082	0.56	0.44	0.16	NA	0.65	NA	0.96	0.53	1	0.63	0.14	1	0.99	0.82	NA
COPS2	15	21.2q	0.0015	0.0087	5	1	0	1				NA	8.1e-17	0.11	0.19	0.68	NA	2e-05	0.00074	0.8	0.017	0.00043	0.82	NA	NA	0.077	0.95	0.92	0.49	NA	0.71	0.4	0.92	0.36	1	0.68	0.33	1	0.99	0.32	NA
KIF3A	5	31q	0.0015	0.0087	5	1	1	0				NA	0.029	0.26	1.3e-09	0.79	NA	0.031	0.3	0.49	0.0037	7.5e-05	0.21	NA	NA	0.065	0.51	0.93	0.26	NA	0.99	0.098	0.87	0.09	0.95	0.32	0.43	1	0.86	0.38	NA
SNRPD2	19	13.2-q	0.0015	0.0087	5	2	0	2				NA	0.0019	0.67	0.073	0.96	NA	0.019	0.039	0.26	0.00078	0.18	0.23	NA	NA	0.12	NA	0.33	0.34	NA	0.35	0.015	1	0.13	1	0.41	0.19	1	1	0.49	NA
S100A11	1	21q	0.0015	0.0087	5	1	0	1				NA	0.0032	0.6	0.00019	0.87	NA	1.2e-05	0.0041	NA	0.073	0.021	1	0.99	NA	0.4	0.84	0.45	0.25	NA	0.93	NA	0.81	0.079	1	0.17	0.73	1	0.99	0.5	NA
POLK	5	13q	0.0015	0.0087	5	12	6	6		15.4	0.44	2.6e-12	1.6e-06	0.47	4.8e-07	0.43	0.44	0.12	0.16	0.92	NA	NA	0.1	0.56	0.0047	0.0012	0.77	NA	0.058	0.39	0.9	0.14	0.36	0.13	1	0.61	0.56	1	NA	0.36	NA
NQO2	6	25.2p	0.0015	0.0087	5	46	46	0		19.1	0.61	NA	0.027	0.94	0.00036	0.64	NA	0.26	0.19	NA	0.54	0.031	0.0078	NA	NA	4.6e-05	0.85	0.94	0.13	NA	0.89	NA	0.42	0.18	1	0.8	NA	1	0.92	0.38	1
ANKRD32	5	15q	0.0015	0.0087	5	1	0	1				0.29	0.025	0.5	3.2e-05	0.72	0.16	0.4	0.05	0.65	NA	NA	0.046	NA	0.4	5.7e-05	0.91	NA	0.053	0.49	0.8	NA	1	0.13	1	0.24	0.88	1	NA	0.22	NA
ARL15	5	15.2p	0.0015	0.0087	5	7	3	4				1.5e-06	0.00021	0.39	0.087	0.87	2.1e-05	0.003	0.66	0.33	0.64	0.44	0.21	0.17	NA	0.11	0.64	0.58	0.56	0.044	NA	NA	0.98	0.43	1	NA	0.18	1	0.86	0.51	NA
LRSAM1	9	34.13q	0.0015	0.0087	5	9	0	9				0.38	0.0069	0.99	0.23	0.17	0.00084	0.019	0.069	0.56	NA	NA	0.034	NA	0.0027	0.2	0.9	NA	0.091	0.27	0.89	NA	0.13	0.38	1	0.86	0.38	1	NA	0.36	NA
AURKC	19	13.3-q	0.0015	0.0087	5	40	0	40		29.3	0.25	NA	3.2e-05	NA	0.0034	0.28	NA	0.014	0.11	0.19	0.5	0.2	0.69	NA	NA	0.036	0.62	0.0058	0.07	NA	0.9	NA	0.85	0.75	1	0.73	0.37	1	0.98	0.75	1
BAZ2A	12	13.3q	0.0015	0.0087	5	22	0	22		13	0.49	NA	0.97	0.3	0.00094	0.78	0.61	0.048	0.36	0.48	0.074	0.0022	0.0046	NA	NA	0.0053	NA	0.83	0.18	NA	0.62	0.11	0.89	0.11	1	0.36	NA	1	0.94	0.26	NA
EPB41L4A	5	21.3q	0.0016	0.0087	5	4	3	1				NA	4.5e-26	0.82	0.0017	0.43	0.0016	0.015	0.14	0.17	0.87	0.69	0.012	NA	0.17	0.96	1	1	0.059	NA	0.92	0.41	0.33	0.098	0.87	NA	0.71	1	0.94	0.63	1
MLL3	7	36q	0.0016	0.0087	5	24	0	24		16	0.5	4.8e-09	0.19	0.43	0.00062	1	0.35	0.0017	0.83	0.079	NA	NA	2.4e-05	0.23	0.84	3.1e-05	0.73	NA	0.053	0.3	0.85	0.14	0.16	0.083	0.72	0.4	0.52	1	NA	0.55	1
RTF1	15	14q	0.0016	0.0087	5	5	0	5				0.082	2.2e-11	0.0064	0.056	0.46	0.26	0.0054	0.00056	0.1	0.091	0.074	0.62	NA	0.64	0.00011	0.99	0.22	0.6	0.14	0.76	NA	0.82	0.15	0.97	0.77	NA	1	0.96	0.82	NA
CAPNS1	19	13.1q	0.0016	0.0087	5	5	1	4				NA	0.0029	0.95	0.019	0.61	NA	0.059	3.6e-05	0.87	0.083	0.0085	1	NA	NA	0.28	0.95	0.59	0.013	NA	0.62	NA	0.71	0.099	0.97	0.6	NA	1	0.97	0.16	1
FANCA	16	24.3q	0.0016	0.0087	5	7	1	6				2.4e-08	0.041	0.16	2.7e-10	1	0.28	0.0016	0.78	0.2	0.11	0.35	0.75	NA	0.67	0.013	NA	1	0.11	0.99	0.74	NA	1	0.48	0.78	0.23	NA	1	0.97	0.26	1
SCFD2	4	12q	0.0016	0.0087	5	4	0	4		40	0.15	0.056	0.00064	0.42	0.00011	0.54	0.26	0.006	0.42	NA	NA	NA	0.28	0.094	NA	0.37	0.92	NA	0.056	0.5	0.86	0.0097	0.75	0.44	0.96	0.87	0.82	1	NA	0.7	NA
JPH1	8	21q	0.0016	0.0087	5	16	0	16		17.6	0.31	NA	0.086	0.37	0.00017	0.035	0.038	0.00032	0.98	0.29	NA	NA	0.014	NA	0.78	0.5	0.93	NA	0.065	NA	0.99	0.89	0.35	0.72	0.78	0.89	0.28	1	NA	0.84	NA
ARFRP1	20	13.3q	0.0016	0.0087	5	1	1	0				NA	0.51	0.87	7.2e-05	0.93	NA	0.014	0.51	0.16	0.0059	0.083	0.018	NA	NA	0.00027	0.98	1	0.17	NA	0.9	0.33	1	0.59	0.66	0.54	0.48	1	0.96	0.13	1
VILL	3	21p	0.0016	0.0087	5	1	0	1				NA	0.00098	0.25	0.048	0.97	NA	0.35	0.0015	0.079	0.55	0.32	0.12	NA	NA	4.2e-05	0.87	1	0.12	NA	0.74	0.1	0.85	0.67	0.89	0.36	0.9	1	0.96	0.86	NA
ATP6V0B	1	32.3p	0.0016	0.0087	5	5	0	5				NA	0.013	0.65	0.0029	1	NA	0.58	0.4	0.39	0.15	0.052	0.76	NA	NA	1.8e-05	0.76	1	0.071	NA	0.82	0.028	0.35	0.59	1	0.07	NA	1	0.96	0.41	1
SAP30L	5	33.2q	0.0016	0.0087	5	3	2	1				1e-06	0.0047	0.29	0.27	0.98	0.00058	0.00078	0.99	0.59	1e-05	0.14	0.88	NA	NA	0.23	0.79	1	0.75	0.84	NA	NA	0.85	0.097	1	0.58	0.52	1	0.92	0.69	NA
TMEM147	19	13.12q	0.0016	0.0087	5	9	0	9		20	0.34	NA	2.3e-05	0.042	0.00059	0.77	NA	0.62	0.021	0.22	NA	NA	NA	NA	NA	0.0095	NA	0.66	0.25	NA	NA	0.34	NA	0.99	0.82	0.9	0.94	1	0.95	0.62	1
PARP8	5	11.2q	0.0016	0.0087	5	3	3	0				NA	4.5e-06	0.21	0.0029	0.98	0.8	0.062	0.73	NA	1.3e-06	0.001	1	0.94	0.45	0.0061	0.9	1	0.093	0.24	1	NA	0.81	0.55	1	0.27	NA	1	0.96	0.95	NA
RAB27A	15	15-q	0.0016	0.0087	5	1	0	1				6.4e-05	2.8e-08	0.18	0.5	0.49	0.99	0.043	0.029	0.97	0.17	0.072	0.94	NA	0.51	7.3e-05	0.91	1	0.44	NA	0.97	NA	0.078	0.3	0.99	0.63	NA	1	0.92	0.68	1
SRCAP	16	11.2p	0.0017	0.0087	5	9	0	9	1	20	0.34	0.00069	0.075	0.6	0.0039	0.75	0.12	0.0042	0.34	0.12	0.18	0.063	8e-07	NA	0.07	0.019	0.74	1	0.24	0.72	NA	0.84	0.54	0.079	0.9	0.6	0.8	1	0.84	0.23	NA
MCC	5	21-q	0.0017	0.0087	5	7	4	3				9.9e-08	1.7e-10	0.098	2.8e-06	0.52	9.9e-07	0.069	0.055	0.72	0.1	0.055	0.055	0.5	0.0032	0.078	0.97	1	0.8	0.05	0.63	NA	0.66	0.12	0.57	0.91	0.43	1	0.95	0.56	NA
XRCC4	5	14.2q	0.0017	0.0087	5	1	0	1				NA	1.4e-25	0.0041	0.29	0.55	0.93	0.027	0.004	0.33	0.2	0.086	0.16	0.61	0.24	0.00064	0.69	0.37	0.36	0.28	0.83	NA	0.7	0.28	1	0.69	0.92	1	0.94	0.38	1
TLE1	9	21.32q	0.0017	0.0087	5	1	0	1				0.42	0.33	0.061	0.36	0.83	1e-06	0.018	0.029	NA	0.13	0.6	0.18	0.49	9.2e-05	0.0068	0.96	0.54	0.63	0.55	0.84	NA	0.22	0.34	1	0.25	NA	1	0.92	0.98	1
HMGCR	5	13.3-q	0.0017	0.0087	5	7	0	7				NA	0.015	0.086	0.0034	0.014	NA	0.015	0.11	0.86	0.065	0.2	0.088	0.36	NA	0.03	0.91	0.24	0.49	NA	0.88	0.99	1	0.13	NA	0.62	0.38	1	0.95	0.63	NA
FZD6	8	22.3-q	0.0017	0.0087	5	12	0	12				4e-06	0.23	0.54	0.011	0.84	0.091	1.4e-05	0.27	0.81	9.3e-06	0.0049	0.34	NA	0.41	0.053	0.96	0.68	0.33	0.27	0.94	0.81	0.43	0.15	0.96	NA	0.8	1	0.99	0.49	1
C1GALT1	7	21.3p	0.0017	0.0087	5	7	0	7	1	25	0.26	NA	0.00069	0.22	0.43	0.9	NA	0.0093	0.61	0.39	0.025	0.00067	0.03	0.093	NA	0.089	0.95	0.65	0.61	NA	0.95	0.47	0.99	0.67	0.76	0.15	NA	1	0.86	0.41	1
FA2H	16	23q	0.0018	0.0087	5	30	11	19		12.9	0.67	0.039	0.75	0.52	2.3e-05	0.21	0.91	3.9e-05	0.54	0.0025	0.45	0.21	0.011	NA	0.71	0.51	0.81	1	0.15	0.49	0.93	NA	0.74	0.13	0.96	NA	0.52	1	0.94	0.65	NA
IL6R	1	21q	0.0018	0.0087	5	21	12	9		36.4	0.079	0.83	1.9e-07	0.47	0.29	0.83	0.63	0.52	0.002	NA	0.01	0.1	0.0021	0.64	0.91	0.0011	0.97	0.067	0.7	0.89	0.94	0.34	0.98	0.45	0.65	NA	0.19	1	0.94	0.92	1
KIAA0930	22	13.31q	0.0018	0.0087	5	13	0	13		21.4	0.22	NA	0.0023	NA	0.0081	0.9	0.78	NA	0.6	0.62	0.0024	0.0024	NA	NA	NA	0.012	0.92	1	NA	NA	NA	NA	NA	0.15	0.79	NA	0.69	1	0.92	0.43	NA
ANK3	10	21q	0.0018	0.0087	5	1	1	0				0.00012	0.066	0.006	0.013	0.66	1.1e-09	0.38	0.41	0.88	0.99	0.72	0.96	0.36	0.0018	0.79	0.91	1	0.26	0.43	0.98	0.87	0.8	0.55	1	0.14	NA	1	1	0.29	1
SGSH	17	25.3q	0.0018	0.0087	5	5	0	5		33.3	0.19	NA	0.0014	0.33	0.00032	1	NA	0.0053	0.91	0.12	0.15	0.35	1	NA	NA	0.0065	0.79	0.89	0.023	NA	0.5	NA	0.97	0.42	1	0.25	0.33	1	0.95	0.78	NA
EPHA4	2	36.3q	0.0018	0.0087	5	5	0	5		33.3	0.19	0.42	1	0.96	0.089	0.99	0.0002	0.006	0.2	0.55	0.22	0.026	0.12	NA	0.0002	0.00029	0.95	0.43	0.25	0.35	0.66	NA	0.94	0.72	0.94	0.66	0.75	1	1	0.64	NA
RAI14	5	13.3-p	0.0018	0.0087	5	2	0	2				0.084	0.47	0.74	0.00048	0.23	0.014	0.75	1	0.63	0.00021	0.09	0.84	NA	0.0099	0.0034	0.62	0.28	0.66	0.25	0.75	NA	0.98	0.11	1	0.33	0.91	1	0.95	0.29	1
RAB8B	15	22q	0.0018	0.0087	5	2	0	2				NA	4e-06	0.12	0.021	0.45	NA	0.34	0.012	0.93	0.0078	0.41	1	NA	NA	0.034	0.84	1	0.17	NA	0.9	NA	0.27	0.89	1	0.38	NA	1	0.8	0.98	1
MEIS2	15	14q	0.0018	0.0088	5	1	0	1				0.43	1e-07	0.12	0.67	0.67	0.076	0.16	0.018	NA	0.045	0.041	0.077	NA	0.063	0.01	0.98	1	0.58	0.68	0.88	0.8	0.47	0.91	1	0.15	0.9	1	0.95	0.17	1
ZBTB7A	19	13.3p	0.0019	0.0088	5	3	0	3				NA	2.6e-05	0.71	0.26	0.78	NA	0.00063	0.036	NA	0.074	0.026	1	NA	NA	0.019	0.89	0.59	0.89	NA	0.95	NA	0.82	0.15	0.71	0.66	0.49	1	0.96	0.51	1
ZNF507	19	13.12q	0.0019	0.0088	5	7	3	4	1			NA	0.006	0.9	0.059	0.88	NA	0.017	0.0011	NA	0.99	0.47	0.51	NA	NA	0.025	0.42	0.58	0.061	NA	0.96	NA	0.92	0.2	1	0.57	0.99	1	0.97	0.38	1
TRPS1	8	23.3q	0.0019	0.0088	5	10	0	10		27.3	0.15	0.00064	0.02	0.51	1.1e-05	1	0.66	0.00037	0.94	0.48	0.26	0.063	1	NA	0.16	0.24	0.79	1	0.032	0.14	NA	0.38	1	0.57	1	NA	0.4	1	0.98	0.93	NA
HAS3	16	22.1q	0.0019	0.0088	5	6	0	6				NA	0.042	0.71	2.2e-05	0.83	NA	0.00053	1	0.33	NA	NA	0.015	0.37	NA	0.87	1	NA	0.16	NA	0.83	NA	0.91	0.74	0.99	0.78	0.34	1	NA	0.49	NA
ARHGAP1	11	11.2p	0.002	0.009	5	1	0	1				NA	0.0057	0.52	0.8	0.79	NA	0.0024	3.9e-05	0.58	0.92	0.41	0.38	NA	NA	0.02	0.76	1	0.11	NA	0.96	NA	0.24	0.093	0.93	0.83	0.86	1	0.96	0.9	1
FSIP1	15	14q	0.002	0.009	5	4	0	4				NA	4.3e-05	0.36	0.00051	0.54	0.015	0.036	0.86	NA	NA	NA	1	NA	0.33	0.042	0.96	NA	0.092	0.85	0.99	NA	0.47	0.45	0.98	NA	0.72	1	NA	0.51	NA
SLC35D2	9	22.33q	0.002	0.009	5	5	0	5				0.00084	0.2	0.61	0.019	0.65	0.011	0.033	0.64	0.33	0.26	0.072	0.93	NA	0.027	0.26	0.87	0.9	0.082	0.3	0.44	NA	0.42	0.43	0.87	NA	NA	1	0.92	0.74	NA
BMI1	10	13p	0.002	0.0092	5	12	0	12		15.4	0.44	NA	0.02	NA	0.092	0.65	NA	0.015	0.088	1	0.043	0.25	9.3e-05	NA	NA	0.91	NA	1	0.024	NA	0.94	NA	0.36	0.21	1	0.79	0.43	1	0.86	0.66	1
EPHA2	1	36p	0.0021	0.0093	5	1	1	0				0.00011	0.9	0.72	1.7e-05	0.42	0.38	0.27	0.054	0.62	0.048	0.0092	0.91	0.71	0.72	0.014	0.91	0.88	0.21	0.81	0.84	0.93	1	0.52	0.98	0.4	0.49	1	1	0.28	NA
MT1X	16	13q	0.0021	0.0095	5	5	0	5				NA	0.00091	NA	0.0045	0.015	NA	0.0044	0.0062	NA	0.63	0.49	0.34	NA	NA	0.79	0.86	1	0.27	NA	0.77	0.91	0.35	0.21	1	0.85	0.7	1	0.92	0.99	1
EFNA3	1	21-q	0.0022	0.0096	5	11	0	11		33.3	0.13	NA	0.02	NA	0.14	1	NA	0.023	1	0.91	0.025	0.27	0.084	NA	NA	0.0019	NA	0.044	0.33	NA	0.95	NA	0.25	0.63	NA	0.77	0.5	1	0.97	0.69	NA
ATG10	5	14.1q	0.0024	0.01	5	17	6	11				0.036	0.0013	0.21	0.0051	1	0.089	0.0044	0.46	0.88	0.058	0.13	0.98	0.76	0.88	0.021	0.93	0.28	0.76	0.59	0.96	NA	0.87	0.085	0.89	0.55	0.51	1	0.98	0.59	NA
CLDN7	17	NA	0.0026	0.011	5	2	1	1				NA	0.94	0.69	0.00092	1	NA	0.0056	0.49	0.2	0.37	0.81	0.89	NA	NA	0.023	0.91	0.68	0.0072	NA	0.97	NA	1	0.013	0.48	0.87	0.61	NA	1	0.6	NA
RANBP17	5	34q	0.003	0.012	5	3	3	0				NA	0.0032	0.69	0.047	1	0.9	0.85	0.61	0.36	0.002	0.0044	0.75	NA	NA	0.088	0.86	1	0.033	NA	NA	NA	0.79	0.15	1	0.35	0.61	1	0.94	0.2	NA
TRIP10	19	13.3p	0.0032	0.013	5	10	1	9				NA	0.095	0.77	0.0048	0.5	NA	0.11	0.012	0.82	0.042	0.039	1	NA	NA	0.0084	0.81	1	0.46	NA	0.72	0.1	0.78	0.39	0.86	0.37	0.91	1	0.95	0.59	NA
SQSTM1	5	35q	0.0033	0.013	5	3	0	3				NA	0.0028	0.57	0.0016	0.9	NA	0.0014	0.97	0.6	0.023	0.0088	0.89	NA	NA	0.93	0.96	0.33	0.31	NA	NA	0.2	0.48	0.17	0.95	0.91	0.73	1	0.98	0.82	NA
KLHL3	5	31q	0.0033	0.013	5	21	12	9		9.1	0.72	0.34	0.00055	0.39	0.048	0.86	2.3e-05	0.26	0.98	1	0.0038	0.26	0.028	0.69	0.22	0.3	0.9	0.94	0.55	0.66	0.75	0.41	0.79	0.72	1	0.95	0.79	1	0.92	0.57	NA
CSK	15	24.1q	0.0049	0.018	5	32	0	32	2	24.2	0.32	NA	0.0059	0.73	0.014	0.27	NA	0.022	0.67	0.56	0.72	0.19	0.034	NA	NA	0.087	0.88	0.033	0.47	NA	1	0.45	1	0.64	1	0.69	0.44	1	0.95	0.32	1
TSPAN5	4	22.3q	0.01	0.034	5	5	0	5				0.36	0.028	0.36	0.00011	0.88	0.22	0.2	0.88	0.8	0.43	0.6	0.91	NA	0.018	0.0074	0.9	0.94	0.78	0.61	0.87	NA	0.98	0.032	1	0.62	0.94	1	0.86	0.91	NA
PMS2	7	22.1p	1.5e-06	5.8e-05	4	1	0	1				NA	NA	NA	NA	0.21	NA	0.27	NA	NA	NA	NA	0.0014	NA	NA	0.039	0.57	NA	NA	NA	NA	NA	0.015	0.51	0.88	0	NA	1	NA	0.49	1
MVD	16	24.3q	2.6e-06	6.1e-05	4	2	0	2				NA	0.2	0.95	3.2e-07	0.4	NA	0.18	0.17	8e-07	0.034	0.52	0.98	NA	NA	0.13	0.85	1	0.45	NA	NA	NA	0.91	0.9	0.93	0.14	0.62	1	0.96	0	NA
PANK3	5	35.1q	2.8e-06	6.6e-05	4	3	2	1				NA	0.0016	0.0041	0	0.5	NA	0.16	0.083	0.94	0.067	0.0056	0.9	NA	NA	0.11	0.94	1	0.59	NA	0.58	NA	0.61	0.14	0.99	0.8	0.87	1	0.94	0.74	NA
LAP3	4	15.33p	4.5e-06	0.0001	4	107	70	37		39.8	0.34	NA	0.11	0.27	0.65	0.45	NA	0.43	0.12	0.36	0.0053	0.045	0	NA	NA	0.00083	0.99	1	0.19	NA	0.89	NA	0.73	0.67	0.95	0.72	0.72	1	0.98	0.11	NA
FNBP1	9	34q	5.4e-06	0.00012	4	5	0	5				0.49	0.32	0.025	0.02	0.96	7.3e-07	0.38	0.66	0.89	0.11	0.14	1	NA	0	0.056	0.95	0.67	0.25	NA	0.91	NA	0.99	0.41	0.98	0.58	1	1	0.94	0.21	1
TEAD4	12	13.3-p	1.6e-05	0.00036	4	6	0	6				NA	0.23	0.23	0.045	0.49	NA	0.33	0.97	0.42	0.0012	0.0034	1	NA	NA	0.2	0.89	0.77	0.61	NA	NA	NA	1	0.37	1	0.49	0.42	1	0.96	0	NA
FAM172A	5	15q	0.00062	0.0087	4	3	1	2				5.3e-06	NA	0.57	NA	NA	1.8e-08	NA	NA	0.46	NA	NA	NA	0.13	NA	NA	NA	NA	NA	NA	NA	NA	NA	0.0017	1	NA	NA	1	NA	0.38	NA
SLC50A1	1	22q	0.00077	0.0087	4	2	0	2				NA	2.5e-10	NA	0.00056	0.95	NA	NA	0.00014	NA	NA	NA	NA	NA	NA	0.012	NA	1	NA	NA	0.98	NA	NA	0.47	NA	NA	0.52	1	0.87	0.69	NA
FAM114A2	5	31-q	0.0008	0.0087	4	5	0	5		33.3	0.19	0.086	NA	0.012	NA	NA	3.3e-06	NA	NA	0.1	0.0073	9.1e-06	NA	NA	0.053	NA	0.99	NA	NA	NA	NA	NA	NA	0.13	0.78	NA	NA	1	NA	0.61	NA
PIEZO1	16	24.3q	0.00096	0.0087	4	17	0	17				5.3e-11	0.0077	NA	2.1e-05	0.19	0.26	NA	0.27	0.011	NA	NA	NA	NA	0.14	1	0.93	1	NA	NA	0.72	NA	NA	0.66	NA	NA	NA	1	0.96	0.54	NA
LGTN	reserved	NA	0.00097	0.0087	4	28	28	0		37.9	0.072	NA	4.1e-05	NA	0.0048	0.51	NA	NA	0.062	0.00047	NA	NA	NA	NA	NA	0.00078	NA	0.95	NA	NA	0.98	NA	NA	0.055	1	NA	0.6	1	0.94	0.93	NA
C5orf24	5	31.1q	0.001	0.0087	4	1	1	0				NA	4.6e-11	0.079	0.0039	0.6	NA	0.024	0.29	0.53	NA	NA	0.33	NA	NA	5.3e-07	NA	NA	0.19	NA	NA	NA	0.27	0.71	NA	0.38	0.36	1	NA	0.47	NA
SETD6	16	21q	0.001	0.0087	4	4	0	4				NA	0.00013	NA	2.6e-14	0.43	NA	2.8e-05	0.022	NA	NA	NA	0.084	NA	NA	0.89	NA	0.72	0.27	NA	NA	NA	0.23	0.16	0.91	0.77	0.46	1	0.96	0.13	NA
TOP1MT	8	24.3q	0.001	0.0087	4	8	0	8				NA	0.2	0.52	2.7e-07	0.31	NA	4.8e-08	0.17	NA	NA	NA	0.002	NA	NA	0.17	0.67	NA	0.061	NA	0.55	NA	0.86	0.0016	1	0.25	NA	1	NA	0.63	NA
FOXRED1	11	24.2q	0.0011	0.0087	4	6	0	6		28.6	0.22	NA	3e-08	0.68	2.8e-15	0.6	NA	1.5e-05	1	0.0094	NA	NA	0.27	NA	NA	0.39	NA	NA	0.075	NA	NA	NA	0.41	0.17	1	0.21	0.52	1	NA	0.54	1
ZFHX3	16	22.3q	0.0011	0.0087	4	3	0	3				0.032	NA	0.53	NA	NA	0.0017	NA	NA	0.24	0.58	0.0049	NA	0.17	0.00038	NA	0.95	NA	NA	0.38	0.65	NA	NA	0.16	1	NA	0.091	1	NA	0.15	1
MLKL	16	22.3q	0.0011	0.0087	4	1	0	1				NA	0.00013	0.9	6.5e-09	0.035	NA	0.085	0.45	0.13	NA	NA	0.12	NA	NA	0.00089	0.98	NA	0.64	NA	0.96	NA	0.61	0.94	NA	NA	0.44	1	NA	0.78	NA
C17orf62	17	25.3q	0.0011	0.0087	4	6	0	6				NA	3e-06	NA	1.9e-06	1	NA	0.012	0.54	0.17	NA	NA	0.023	NA	NA	0.054	NA	0.85	0.13	NA	NA	NA	0.081	0.34	1	0.14	0.52	1	0.89	0.5	NA
RBM7	11	23.1-q	0.0012	0.0087	4	6	0	6		28.6	0.22	NA	1.3e-09	0.15	7.2e-09	0.97	NA	0.00028	0.11	0.076	0.86	0.007	NA	0.36	NA	1	NA	1	0.54	NA	NA	0.089	NA	0.11	NA	0.3	0.28	NA	0.92	0.58	1
IGSF9	1	22-q	0.0012	0.0087	4	3	0	3				NA	0.92	0.87	4.8e-06	0.97	NA	0.012	0.72	NA	NA	NA	0.76	NA	NA	1.5e-05	0.67	NA	0.031	NA	0.67	NA	0.2	0.078	0.97	0.92	NA	1	NA	0.63	NA
SMIM7	19	13.11p	0.0012	0.0087	4	34	5	29	1	34.3	0.13	NA	3.8e-14	0.65	5.5e-05	0.78	NA	0.18	0.0034	0.58	NA	NA	0.051	NA	NA	0.033	NA	1	0.066	NA	NA	NA	0.98	0.2	0.97	0.72	0.49	1	0.9	0.29	1
ASNSD1	2	32.2q	0.0012	0.0087	4	47	28	19		35.4	0.15	NA	0.093	0.02	0.017	0.99	NA	0.29	0.014	0.49	NA	NA	0.001	NA	NA	0.051	NA	0.19	0.14	NA	NA	NA	0.31	0.064	0.9	0.91	0.14	1	0.95	0.37	NA
CREB3L4	1	21.2q	0.0013	0.0087	4	2	0	2				NA	6.7e-15	0.66	4e-06	1	NA	0.011	0.015	NA	NA	NA	1	NA	NA	0.47	0.79	NA	0.17	NA	0.93	0.65	0.73	0.18	1	0.85	0.99	1	NA	0.47	1
MARVELD3	16	22.2q	0.0013	0.0087	4	6	0	6				NA	0.88	0.82	5.8e-07	0.022	NA	3e-05	0.83	0.00055	NA	NA	0.17	NA	NA	0.14	0.84	NA	0.34	NA	0.92	NA	0.82	0.21	1	0.41	0.36	1	NA	0.61	NA
TCF19	6	21.3p	0.0013	0.0087	4	5	0	5				NA	0.044	0.18	3.8e-09	1	NA	0.068	0.83	0.83	NA	NA	0.034	NA	NA	0.00026	0.76	NA	0.25	NA	0.74	1	0.24	0.24	0.91	NA	0.73	1	NA	0.58	NA
TAF7	5	31q	0.0013	0.0087	4	10	5	5				NA	2.7e-13	NA	5.5e-06	0.62	NA	0.24	0.14	0.66	1e-06	6.9e-06	1	NA	NA	0.2	0.99	0.62	0.077	NA	0.83	NA	1	0.16	1	0.12	NA	1	0.92	0.97	NA
ENSA	1	21.3q	0.0013	0.0087	4	1	0	1				NA	5.8e-21	0.34	4.2e-08	1	NA	0.00041	0.13	NA	0.47	0.2	0.011	NA	NA	0.064	NA	1	0.84	NA	NA	0.82	0.52	0.49	1	0.43	0.8	1	1	0.67	NA
APH1A	1	21.2q	0.0013	0.0087	4	1	0	1				NA	8e-17	0.33	3.9e-06	0.74	NA	9e-05	0.00044	NA	NA	NA	0.31	NA	NA	0.061	0.92	1	0.78	NA	0.63	NA	0.51	0.21	1	0.31	0.9	1	0.96	0.35	1
JRK	8	24.3q	0.0013	0.0087	4	7	0	7				NA	0.097	0.46	1.4e-06	0.19	NA	1.9e-05	0.24	0.064	0.037	0.087	6.3e-05	NA	NA	0.094	0.93	0.84	0.16	NA	NA	NA	0.45	0.05	NA	0.99	0.19	1	0.96	0.35	NA
PDDC1	11	15.5p	0.0013	0.0087	4	5	4	1				NA	1.2e-05	0.096	0.024	0.36	NA	0.0042	0.46	0.13	NA	NA	1	NA	NA	0.00054	0.48	NA	0.32	NA	0.83	NA	1	0.063	0.87	0.48	0.72	1	NA	0.68	NA
ZNRF1	16	22.3q	0.0013	0.0087	4	31	12	19		31.2	0.17	2.1e-05	0.0018	0.56	1e-24	0.71	0.79	1.4e-07	0.74	0.69	NA	NA	0.2	NA	NA	0.13	0.79	NA	0.058	NA	0.79	NA	0.54	0.38	1	0.22	0.25	1	NA	0.22	1
RPS23	5	14.1q	0.0013	0.0087	4	2	0	2				NA	4.5e-08	0.91	2.2e-08	0.88	NA	0.13	1	0.43	0.029	0.061	0.68	NA	NA	0.0053	NA	1	0.069	NA	NA	NA	0.89	0.081	1	0.72	0.63	1	0.92	0.79	NA
BCL9L	11	23.3q	0.0014	0.0087	4	10	0	10				6.6e-12	0.85	0.61	7.7e-06	1	0.39	0.023	0.88	0.03	NA	NA	0.19	NA	0.2	0.39	0.88	NA	0.32	0.43	0.98	NA	0.24	0.34	NA	0.33	0.091	1	NA	0.94	NA
SLC19A2	1	23.3q	0.0014	0.0087	4	8	0	8				NA	5.2e-12	0.37	6.9e-07	0.87	NA	0.058	0.024	NA	0.054	0.15	0.74	NA	NA	0.031	0.85	0.95	0.31	NA	0.77	NA	0.58	0.18	0.76	0.87	NA	1	0.94	0.4	1
R3HDM2	12	13.3q	0.0014	0.0087	4	7	1	6				NA	0.31	0.29	1.6e-05	1	0.16	0.014	0.23	0.14	NA	NA	0.0014	NA	NA	0.0011	NA	1	0.14	NA	NA	0.17	0.84	0.24	0.88	0.86	0.81	1	0.92	0.093	NA
PPWD1	5	12.3q	0.0014	0.0087	4	4	0	4		40	0.15	NA	5.5e-09	0.56	1.9e-05	0.19	NA	0.019	0.18	0.53	NA	NA	1	NA	NA	0.32	0.88	0.83	0.0076	NA	0.94	NA	0.99	0.066	1	0.36	0.84	1	0.97	0.54	NA
C11orf49	11	11.2p	0.0014	0.0087	4	1	0	1				0.00025	2.8e-05	0.79	0.00011	0.46	0.1	0.096	0.35	0.074	NA	NA	0.0065	NA	NA	0.22	NA	1	0.14	0.28	NA	NA	0.17	0.49	0.74	0.59	0.38	1	0.95	0.7	NA
NDUFA3	19	13.42q	0.0014	0.0087	4	55	0	55		10.7	0.95	NA	2e-08	0.15	0.032	0.34	NA	0.07	0.16	0.57	0.00011	0.006	1	NA	NA	0.093	0.83	1	0.21	NA	0.79	NA	1	0.076	0.76	0.57	NA	1	0.95	0.21	NA
C14orf1	14	24.3q	0.0014	0.0087	4	107	71	36		43.5	0.21	NA	2.9e-07	0.12	7.1e-05	1	NA	0.063	0.11	0.82	0.0025	0.1	0.84	NA	NA	0.0026	0.92	0.87	0.69	NA	NA	NA	0.81	0.16	1	0.26	0.78	1	0.95	0.21	NA
SAP130	2	14.3q	0.0014	0.0087	4	4	0	4				4e-08	0.43	0.16	1.1e-05	0.14	0.00016	0.15	0.24	0.18	0.24	0.6	0.024	NA	NA	0.18	0.62	0.74	0.44	NA	NA	NA	0.061	0.7	0.93	0.56	NA	1	0.99	0.33	NA
CNOT8	5	31-q	0.0014	0.0087	4	5	5	0				NA	3.4e-06	0.27	1e-05	0.41	NA	0.0076	0.15	0.78	1.4e-07	0.057	1	NA	NA	0.084	0.48	1	0.18	NA	0.88	NA	0.79	0.19	0.99	0.35	NA	1	0.8	0.58	1
TAF1C	16	24q	0.0014	0.0087	4	54	21	33		30.9	0.29	NA	0.00012	0.21	4.3e-10	0.26	NA	0.019	0.084	0.0046	0.067	0.27	0.19	0.39	NA	0.23	0.92	1	0.45	NA	NA	0.26	0.98	0.15	0.97	0.18	NA	1	0.94	0.35	NA
SNAPC4	9	34.3q	0.0014	0.0087	4	12	6	6		15.4	0.44	NA	1.3e-05	0.96	0.25	0.77	NA	0.0005	0.71	NA	0.44	0.15	0.00058	0.32	NA	5e-08	0.66	0.71	0.25	NA	0.88	0.3	0.38	0.11	1	0.77	NA	1	0.96	0.65	NA
PURB	7	13p	0.0014	0.0087	4	9	0	9				NA	0.0051	0.049	0.00057	0.87	NA	0.27	0.72	0.48	NA	NA	0.00061	NA	NA	0.85	0.57	NA	0.18	NA	0.79	0.78	0.35	0.25	0.96	0.22	0.44	1	NA	0.41	1
AP3D1	19	13.3p	0.0014	0.0087	4	13	0	13				NA	4e-05	0.53	0.25	0.43	NA	0.063	0.96	0.046	0.21	0.12	0.062	0.14	NA	8.2e-05	0.8	0.0095	0.62	NA	0.73	NA	0.76	0.097	1	0.4	NA	1	0.95	0.25	NA
ZNF548	19	13.43q	0.0015	0.0087	4	1	0	1				NA	0.00075	0.045	0.037	0.71	NA	0.0015	0.54	0.15	NA	NA	0.67	NA	NA	0.057	NA	NA	0.16	NA	0.79	NA	0.79	0.39	NA	0.24	0.47	1	NA	0.26	NA
JMJD4	1	42.13q	0.0015	0.0087	4	1	0	1				NA	1.5e-09	NA	0.0012	0.98	NA	0.35	0.0054	0.0082	NA	NA	0.54	NA	NA	0.61	0.84	0.92	0.26	NA	0.94	NA	0.74	0.84	1	0.5	0.47	1	0.97	0.24	1
SLC35E1	19	13.11p	0.0015	0.0087	4	5	0	5				NA	3e-08	0.87	0.089	0.24	NA	0.075	0.56	0.96	4.5e-05	0.005	0.83	0.0045	NA	0.2	0.91	1	0.19	NA	0.91	NA	1	0.23	0.96	0.42	NA	1	0.96	0.41	NA
ICAM3	19	13.3-p	0.0015	0.0087	4	42	11	31		14	0.76	NA	4.6e-08	0.11	0.13	0.17	NA	0.072	0.033	0.85	9.7e-05	0.057	0.0013	NA	NA	0.08	0.87	1	0.12	NA	0.66	NA	0.67	0.11	0.48	0.42	0.79	1	0.97	0.86	1
ZNF627	19	13.2p	0.0015	0.0087	4	5	4	1				0.062	0.0019	0.9	0.046	0.96	0.75	0.021	0.064	0.15	NA	NA	0.15	1.5e-05	0.9	0.32	0.62	NA	0.13	NA	0.85	NA	0.75	0.22	NA	0.47	NA	1	NA	0.36	NA
RBM4B	11	13q	0.0015	0.0087	4	4	0	4				NA	7.2e-05	0.3	3e-08	0.51	NA	0.058	0.0044	0.59	0.68	0.065	0.52	NA	NA	0.5	NA	1	0.002	NA	0.75	NA	0.56	0.44	1	0.72	0.74	1	0.93	0.93	1
GMIP	19	13.11p	0.0015	0.0087	4	3	0	3				NA	0.34	NA	0.11	1	NA	0.35	1.7e-06	0.89	0.00038	0.0014	1	NA	NA	0.0049	0.88	0.88	0.37	NA	0.92	NA	1	0.054	1	0.46	0.62	1	0.77	0.83	NA
PHF6	X	26q	0.0015	0.0087	4	17	13	4		11.1	0.6	NA	9.7e-05	0.73	1	0.84	0.18	0.019	0.1	NA	NA	NA	0.017	NA	0.26	0.021	0.91	NA	0.99	NA	0.91	NA	0.057	0.17	0.96	0.25	0.21	1	NA	0.56	NA
PRMT1	19	13q	0.0015	0.0087	4	6	0	6				NA	1.3e-09	0.0082	0.061	0.41	NA	0.0068	0.082	0.76	0.27	0.62	0.095	NA	NA	1	0.9	0.18	0.13	NA	0.82	0.015	0.64	0.88	1	0.36	0.48	1	0.97	0.21	NA
LIX1L	1	21.1q	0.0015	0.0087	4	12	0	12	1			0.018	9.7e-11	0.96	0.45	0.8	0.036	0.28	0.0029	0.51	NA	NA	1	NA	NA	0.095	0.55	NA	0.85	0.19	0.91	NA	1	0.53	1	0.14	0.53	1	NA	0.92	1
PAF1	19	13.1q	0.0015	0.0087	4	4	0	4				NA	1.3e-05	NA	0.031	0.41	NA	0.28	0.94	0.14	NA	NA	0.49	NA	NA	0.00051	0.92	0.91	0.0005	NA	0.75	NA	0.67	0.24	1	0.38	NA	1	0.95	0.72	1
BAG1	9	12p	0.0015	0.0087	4	2	0	2				NA	6.5e-08	0.066	0.0002	1	NA	0.2	0.1	0.49	0.26	0.099	0.78	0.045	NA	0.0084	0.84	0.34	0.73	NA	0.82	NA	0.4	0.49	1	0.7	0.41	NA	0.98	0.78	1
TTYH3	7	22p	0.0015	0.0087	4	32	21	11		27.3	0.24	NA	0.66	0.86	0.001	1	NA	0.0088	0.82	0.22	NA	NA	0.001	NA	NA	0.0057	0.67	NA	0.074	NA	0.93	NA	0.19	0.23	NA	0.64	NA	1	NA	0.35	1
KIAA2013	1	36.22p	0.0015	0.0087	4	5	0	5				NA	0.004	0.94	7e-07	0.56	NA	0.0011	1	0.62	NA	NA	1	NA	NA	0.0083	NA	NA	0.21	NA	0.83	NA	0.93	0.71	1	0.13	0.56	1	NA	0.79	1
PKP3	11	15p	0.0015	0.0087	4	7	0	7				NA	1	NA	0.074	0.98	NA	0.00055	0.89	NA	0.27	0.0089	0.0032	NA	NA	0.00019	0.78	0.85	0.17	NA	0.86	NA	0.13	0.26	1	0.7	0.18	1	0.97	0.54	NA
MT1F	16	13q	0.0015	0.0087	4	15	0	15				NA	0.0003	NA	0.015	0.083	NA	0.016	0.38	NA	0.006	0.79	0.094	NA	NA	0.4	0.74	0.42	0.45	NA	0.94	NA	1	0.19	0.58	NA	0.22	1	0.98	0.65	NA
LARP1	5	33.2q	0.0016	0.0087	4	6	3	3				NA	2.1e-05	0.11	0.00075	0.54	0.0076	0.00034	1	0.57	NA	NA	1	NA	NA	0.24	0.79	1	0.39	NA	NA	0.52	0.8	0.41	0.76	0.49	NA	1	0.92	0.32	NA
VHL	3	25.3p	0.0016	0.0087	4	111	40	71	7	50	0.063	NA	0.062	0.35	0.00014	0.17	NA	0.053	0.2	0.21	0.98	0.22	0.00043	0.91	NA	0.011	0.97	0.011	0.057	NA	0.71	NA	0.66	0.45	0.74	0.36	0.63	1	0.97	0.34	1
OFD1	X	22p	0.0016	0.0087	4	9	0	9		30	0.13	NA	0.55	0.0006	0.0036	0.13	NA	0.029	0.17	NA	0.064	0.00013	1	NA	NA	0.069	0.96	1	0.27	NA	0.88	0.86	0.61	0.35	1	0.35	0.33	1	0.86	0.35	NA
BCL2L2	14	11.2-q	0.0016	0.0087	4	8	0	8				NA	0.00013	0.37	0.00024	0.32	NA	0.066	0.56	0.27	0.23	0.16	0.48	NA	NA	0.0067	0.9	0.13	0.27	NA	0.81	NA	1	0.0067	0.93	0.99	0.99	1	0.84	0.21	1
SLC7A13	8	21.2q	0.0016	0.0087	4	14	0	14				NA	0.21	0.98	0.00039	0.027	0.56	0.00051	0.76	0.25	NA	NA	0.27	NA	0.17	0.29	0.84	NA	0.026	0.15	0.91	NA	0.9	0.1	NA	NA	NA	1	NA	0.64	NA
C11orf65	11	22.3q	0.0016	0.0087	4	14	0	14		13.3	0.5	0.0052	0.00012	0.68	0.29	0.74	0.039	0.00056	0.3	0.077	NA	NA	0.37	NA	NA	0.13	NA	NA	0.18	0.93	NA	0.51	1	0.49	1	0.86	0.97	1	NA	0.13	1
SFMBT2	10	15.1p	0.0016	0.0087	4	15	0	15		12.5	0.53	0.0082	0.053	0.013	0.00077	0.82	0.52	0.75	0.097	0.83	NA	NA	0.086	0.0033	0.4	0.53	0.8	NA	0.061	0.17	0.93	NA	1	0.45	1	NA	0.48	1	NA	0.63	NA
MT1H	16	13q	0.0016	0.0087	4	5	0	5				NA	0.0018	NA	0.011	0.57	NA	4.1e-05	0.16	0.00066	0.68	0.65	0.16	NA	NA	0.14	0.8	0.73	0.75	NA	NA	NA	0.89	0.41	1	0.84	0.52	NA	0.98	0.98	NA
ADH5	4	23q	0.0016	0.0087	4	11	0	11				NA	0.034	0.03	0.011	0.81	NA	0.15	0.31	0.23	0.21	0.067	0.00061	NA	NA	0.25	0.69	0.076	0.33	NA	0.93	NA	0.31	0.36	1	0.46	NA	1	0.99	0.75	NA
GSTO1	10	25.1q	0.0017	0.0087	4	55	22	33		30.4	0.32	NA	0.24	0.86	0.44	0.7	NA	0.35	0.54	0.57	0.26	0.19	1.7e-05	0.038	NA	4.8e-05	NA	1	0.9	NA	0.91	0.64	0.39	0.38	1	0.13	0.018	1	0.96	0.45	1
KDELR1	19	13.3q	0.0017	0.0087	4	2	0	2				NA	1.1e-05	0.57	0.0035	0.77	NA	0.078	0.00045	0.81	0.39	0.4	0.93	NA	NA	0.049	0.73	1	0.058	NA	0.7	0.32	1	0.4	0.98	0.15	0.28	1	0.92	0.42	1
TTBK2	15	15.2q	0.0017	0.0087	4	25	0	25		38.5	0.061	NA	2.6e-06	0.19	0.076	0.23	0.88	0.44	0.0094	0.92	1	0.15	1	NA	0.43	0.73	0.94	0.008	0.023	NA	0.95	NA	1	0.4	NA	0.17	0.53	1	0.92	0.58	NA
DYNLRB2	16	23.3q	0.0017	0.0087	4	45	0	45		43.5	0.04	NA	0.013	0.63	1	0.49	0.17	0.1	0.65	0.84	NA	NA	0.00026	NA	0.23	0.28	0.89	NA	0.99	0.78	NA	NA	0.046	0.032	0.96	NA	NA	1	NA	0.48	NA
PAIP2	5	32q	0.0018	0.0087	4	3	3	0				NA	5.9e-05	0.45	0.0026	0.87	NA	0.008	0.1	0.67	NA	NA	1	NA	NA	0.84	0.99	NA	0.0091	NA	0.96	NA	0.96	0.1	NA	0.26	0.13	1	NA	0.81	1
NFAT5	16	22.1q	0.0018	0.0087	4	82	30	52	2	59	0.0008	5.6e-06	0.11	0.55	0.0044	0.09	0.74	0.036	0.07	0.098	0.7	0.008	0.11	0.4	0.16	0.33	0.89	0.83	0.41	0.88	0.75	NA	0.16	0.87	1	0.21	NA	1	0.88	0.69	NA
RHOBTB3	5	15q	0.0018	0.0087	4	9	4	5		20	0.34	0.023	0.043	0.21	6e-06	0.12	0.00012	0.22	0.33	0.69	0.56	0.49	0.091	NA	0.058	0.79	0.93	1	0.11	0.34	0.93	0.29	0.11	0.24	0.99	0.56	0.57	1	0.97	0.42	NA
BCAS4	20	13q	0.0018	0.0087	4	9	0	9				1.8e-10	0.81	0.49	8.4e-06	0.98	0.019	0.013	0.97	0.059	0.94	0.45	0.48	0.2	0.99	0.37	0.87	1	0.45	0.13	0.92	NA	1	0.17	NA	0.86	0.68	1	1	0.48	NA
EPSTI1	13	13.3q	0.0018	0.0087	4	5	0	5		33.3	0.19	NA	1.3e-08	0.09	0.68	0.51	0.34	0.99	0.016	0.33	NA	NA	0.31	0.96	0.0082	0.0013	0.83	NA	0.73	0.54	0.82	1	1	0.8	1	NA	0.62	1	NA	0.63	NA
DTWD2	5	23.1q	0.0018	0.0087	4	25	18	7	1	50	0.0083	0.014	0.23	0.2	0.00022	0.69	0.092	0.17	0.96	0.94	NA	NA	0.046	NA	NA	0.011	0.91	NA	0.24	0.31	0.98	NA	0.93	0.055	1	0.55	0.28	1	NA	0.62	NA
SH3BGRL	X	13.3q	0.0018	0.0088	4	3	0	3				NA	0.92	0.00072	2.4e-05	1	0.33	0.03	0.97	NA	0.00048	0.81	1	NA	NA	0.69	0.9	1	0.73	NA	NA	NA	1	0.35	0.48	0.66	0.77	1	0.97	0.42	NA
S100A14	1	21.1q	0.0019	0.0088	4	10	1	9		45.5	0.038	NA	0.36	NA	0.0058	0.51	NA	0.03	0.97	0.17	0.011	0.39	0.28	NA	NA	5.3e-06	1	1	0.69	NA	0.71	NA	0.77	0.18	NA	NA	0.41	1	0.94	0.49	NA
LSM4	19	13.1p	0.0019	0.0088	4	3	1	2				NA	1.1e-08	0.95	0.14	0.037	NA	0.012	0.77	0.29	0.24	1	0.75	NA	NA	0.37	0.93	0.95	0.79	NA	0.87	NA	0.6	0.031	1	0.5	NA	1	0.87	0.51	1
PEA15	1	21.1q	0.0019	0.0089	4	12	0	12		15.4	0.44	NA	1.5e-05	0.7	0.24	0.51	NA	0.0078	0.0037	NA	0.61	0.2	0.33	NA	NA	0.014	0.96	0.62	0.39	NA	0.85	NA	0.51	0.23	1	0.33	0.71	1	0.97	0.65	NA
GSTM3	1	13.3p	0.002	0.009	4	6	0	6	1	28.6	0.22	NA	0.25	0.94	0.079	0.51	NA	0.065	0.55	0.27	0.27	0.005	0.0016	NA	NA	0.012	0.76	1	0.34	NA	0.74	NA	0.17	0.036	0.85	0.38	0.93	1	0.98	0.54	1
PLA2G4A	1	25q	0.002	0.0091	4	2	0	2				0.68	8.2e-10	0.47	0.89	1	0.0059	0.4	0.0061	0.73	0.0046	0.089	0.86	0.12	0.34	0.26	0.9	0.86	0.9	0.88	0.45	0.8	1	0.56	1	NA	NA	1	0.94	0.52	1
BANP	16	24q	0.002	0.0091	4	1	0	1				NA	0.0031	0.67	2.4e-07	0.86	NA	0.00011	0.79	0.46	0.3	0.4	1	0.41	NA	0.59	0.96	0.91	0.043	NA	0.61	NA	1	0.28	1	0.71	0.35	1	0.98	0.38	NA
ATP5G3	2	31.1q	0.002	0.0092	4	83	35	48	1	46.4	0.064	NA	0.03	0.17	0.013	0.7	NA	0.42	0.43	0.15	0.042	0.57	1.7e-05	NA	NA	0.097	0.85	0.48	0.64	NA	0.85	0.83	0.21	0.67	0.93	0.93	NA	1	0.95	0.44	1
YTHDC1	4	13.3q	0.0021	0.0092	4	53	0	53	1	42.6	0.061	4.1e-05	0.031	0.75	0.1	1	0.59	0.18	0.042	0.6	NA	NA	0.32	NA	NA	0.016	NA	1	0.19	0.23	NA	NA	0.73	0.14	1	0.83	0.14	1	0.98	0.98	NA
MSN	X	11.1q	0.0021	0.0092	4	2	0	2				NA	0.68	0.0039	1	0.15	0.042	0.056	0.84	NA	0.0095	0.056	0.54	0.019	NA	0.19	0.66	0.49	0.41	NA	NA	NA	1	0.82	0.76	NA	0.55	1	0.99	0.48	1
MMP15	16	13q	0.0021	0.0093	4	2	0	2				NA	0.14	0.24	0.0026	0.91	NA	0.00038	0.18	NA	0.012	0.08	0.66	NA	NA	0.043	0.84	0.31	0.057	NA	0.82	0.8	0.56	0.13	1	0.63	0.66	1	0.98	0.86	1
ABCA7	19	13.3p	0.0021	0.0094	4	12	0	12		30.8	0.15	NA	0.14	0.27	0.24	0.85	NA	0.011	0.85	0.96	0.028	0.41	0.00026	NA	NA	0.048	0.86	1	0.73	NA	0.84	NA	0.1	0.11	1	0.93	NA	1	0.86	0.65	NA
PDE8B	5	14.1q	0.0021	0.0095	4	20	0	20		9.5	0.69	NA	0.077	0.46	0.00053	0.14	0.041	0.46	0.53	0.042	0.19	0.26	0.0043	NA	0.87	0.29	0.92	0.91	0.38	0.66	0.92	NA	0.21	0.24	0.81	0.59	0.43	1	0.98	0.38	NA
TCTA	3	21p	0.0022	0.0096	4	3	0	3				NA	0.054	0.23	0.0014	0.96	NA	0.085	0.28	0.018	0.028	0.45	0.099	NA	NA	0.015	0.77	1	0.16	NA	0.53	NA	1	0.52	0.93	0.69	0.69	1	0.95	0.4	NA
STS	X	22.32p	0.0022	0.0096	4	3	0	3				NA	0.72	3.3e-05	0.033	0.78	0.0019	0.15	1	NA	0.0057	0.078	1	NA	0.3	0.49	0.88	1	0.23	NA	0.99	NA	0.13	0.7	1	0.71	NA	1	1	0.69	NA
MAP3K11	11	13.1-q	0.0022	0.0097	4	2	0	2				NA	7.4e-06	0.28	0.0087	0.94	NA	0.018	0.026	0.098	0.27	0.12	NA	NA	NA	0.41	0.91	0.48	0.51	NA	0.84	0.39	NA	0.91	0.98	0.63	0.95	1	0.95	0.73	1
FTL	19	13.33q	0.0023	0.0099	4	21	0	21	1	45.5	0.025	NA	0.00076	0.99	0.1	1	NA	0.082	0.0028	0.99	0.047	0.31	0.2	0.0045	NA	0.26	NA	0.9	0.48	NA	0.99	NA	0.9	0.68	0.89	0.22	NA	1	0.99	0.48	NA
ENC1	5	13q	0.0023	0.01	4	7	0	7				0.012	1	0.7	0.2	0.89	0.00023	0.11	0.7	0.38	0.45	0.0075	0.073	NA	0.25	0.025	0.96	1	0.26	NA	0.97	NA	0.47	0.37	0.97	0.4	0.62	1	0.83	0.62	NA
CCDC102A	16	13q	0.0024	0.01	4	1	0	1				NA	0.0015	0.42	1.6e-05	0.95	NA	0.022	0.58	NA	NA	NA	1	NA	NA	0.031	NA	NA	0.27	NA	NA	NA	0.68	0.35	NA	0.43	0.76	1	NA	0.61	NA
DAK	11	12.2q	0.0024	0.01	4	4	0	4				NA	0.00061	0.93	0.018	0.4	NA	0.041	0.0095	0.1	NA	NA	0.29	NA	NA	0.59	0.93	1	0.055	NA	0.96	NA	0.82	0.47	0.89	0.89	0.3	1	0.94	0.73	1
ABT1	6	21.31p	0.0025	0.011	4	14	4	10		13.3	0.5	NA	0.19	0.73	0.00042	0.71	NA	0.43	0.8	0.53	0.012	0.016	0.014	NA	NA	1	0.81	0.86	0.4	NA	0.64	NA	0.83	0.14	0.78	NA	0.48	1	0.92	0.26	NA
MTL5	11	13.2-q	0.0025	0.011	4	1	0	1				NA	0.038	0.96	0.00012	0.91	NA	7.4e-05	0.79	0.48	0.46	0.2	0.77	0.67	NA	0.36	0.87	1	0.11	NA	0.81	0.024	0.58	0.3	0.96	NA	NA	1	0.92	0.34	1
DHX37	12	24.31q	0.0026	0.011	4	25	1	24		15.4	0.52	NA	0.042	0.18	0.0014	0.69	NA	5.5e-06	0.98	0.49	NA	NA	1	NA	NA	0.04	0.85	NA	0.54	NA	0.91	NA	1	0.31	0.96	0.65	0.78	1	NA	0.88	NA
SH2D3A	19	13.3p	0.0027	0.011	4	2	2	0				NA	0.0009	0.83	0.0028	1	NA	0.25	0.91	0.086	0.59	0.0044	1	NA	NA	0.039	0.65	1	0.28	NA	0.52	NA	0.9	0.23	NA	NA	0.78	1	0.92	0.3	NA
THSD1	13	14.13q	0.0027	0.011	4	3	0	3				NA	NA	NA	NA	0.49	NA	0.042	NA	0.44	0.022	0.011	0.039	NA	NA	0.32	0.99	NA	NA	NA	NA	NA	0.5	0.14	NA	0.85	NA	1	NA	0.55	NA
TSPAN15	10	22.1q	0.0027	0.011	4	23	7	16	1	16.7	0.47	0.015	0.87	0.62	0.0011	0.2	0.78	0.038	1	0.77	0.21	0.084	0.02	NA	NA	0.12	0.45	0.96	0.13	0.15	0.75	0.78	0.59	0.74	1	0.68	0.41	1	0.94	0.49	NA
MOSPD2	X	22.31p	0.0028	0.012	4	1	0	1				NA	1	0.0014	0.007	1	0.064	0.3	0.5	NA	0.042	0.0045	1	0.62	0.76	0.074	0.6	0.91	0.7	NA	0.71	NA	0.87	0.59	1	0.3	0.28	1	0.92	0.69	NA
PARP10	8	24q	0.0029	0.012	4	125	60	65		50.8	0.074	NA	1	0.55	0.00027	0.77	NA	0.0061	0.27	NA	NA	NA	0.0063	NA	NA	0.0026	0.93	NA	0.49	NA	0.69	NA	0.85	0.94	0.96	0.5	NA	1	NA	0.7	NA
MAN2B2	4	16.2p	0.0029	0.012	4	14	0	14				0.99	2.4e-05	0.71	0.0051	0.72	0.5	0.049	0.75	0.87	NA	NA	0.38	NA	0.24	0.037	0.76	1	0.39	NA	0.6	NA	1	0.11	NA	0.37	NA	1	0.98	0.45	NA
BCAN	1	31q	0.003	0.012	4	161	54	107		53.7	0.088	NA	0.00021	0.9	0.028	0.98	NA	0.85	0.61	NA	0.41	0.11	0.00045	NA	NA	0.00035	0.93	1	0.65	NA	0.93	NA	0.51	0.9	0.77	0.75	0.5	1	0.97	0.91	NA
ERF	19	13q	0.0031	0.012	4	1	0	1				NA	1.6e-05	0.17	0.017	0.63	NA	0.16	0.0062	0.16	0.069	0.014	1	NA	NA	1	0.96	1	0.32	NA	0.98	NA	0.84	0.2	1	0.56	0.66	1	0.94	0.62	1
PPARG	3	25p	0.0031	0.013	4	10	0	10	3	36.4	0.1	NA	0.54	1	0.16	0.82	0.017	0.067	0.96	0.37	0.11	0.17	0.81	0.01	0.014	0.00015	0.76	0.6	0.36	0.61	0.71	0.61	0.98	0.72	0.95	0.78	0.88	1	0.96	0.44	1
SLCO3A1	15	26q	0.0032	0.013	4	1	0	1				0.82	0.89	0.15	0.0081	0.99	0.006	0.019	0.75	0.93	0.53	0.0011	0.2	NA	0.15	0.1	0.87	0.25	0.27	0.48	0.81	0.61	0.51	0.5	1	0.58	NA	1	0.98	0.97	NA
ZNF554	19	NA	0.0032	0.013	4	1	0	1				NA	0.0078	0.65	0.015	0.47	NA	0.0035	0.66	NA	NA	NA	0.048	NA	NA	0.13	0.88	NA	0.42	NA	0.85	NA	0.72	0.13	NA	0.66	NA	1	NA	0.59	NA
GALT	9	13p	0.0033	0.013	4	15	0	15		25	0.22	NA	0.045	0.48	0.33	1	NA	0.3	0.013	0.7	0.12	0.033	0.54	NA	NA	8.1e-05	0.84	1	0.6	NA	0.68	NA	0.62	0.46	1	0.54	0.54	1	0.87	0.39	NA
ADRB2	5	31-q	0.0034	0.013	4	5	0	5	1	33.3	0.19	NA	0.011	NA	0.12	0.94	0.015	0.49	0.051	0.89	0.022	0.068	1	0.32	0.23	0.004	0.95	1	0.72	0.39	0.58	0.071	1	0.44	0.76	0.36	NA	1	0.94	1	NA
PCDH1	5	31.3q	0.0035	0.014	4	6	0	6				2.9e-05	0.37	0.58	0.0047	0.79	0.14	0.22	1	NA	0.091	0.001	1	0.013	0.1	0.12	0.76	1	0.37	0.58	0.93	0.67	0.86	0.6	0.94	0.47	0.68	1	1	0.73	1
ZNF444	19	13.43q	0.0037	0.014	4	3	0	3				NA	0.011	0.96	0.0022	0.94	NA	0.0034	0.61	NA	0.15	0.45	0.78	NA	NA	0.00078	0.62	0.86	0.052	NA	0.99	NA	1	0.21	0.97	0.58	0.92	1	0.95	0.81	NA
IGBP1	X	13.1-q	0.0038	0.015	4	1	0	1				NA	0.029	0.14	0.0018	0.61	NA	0.032	0.57	NA	0.00065	0.22	0.42	NA	NA	0.36	0.94	1	0.26	NA	0.81	0.41	1	0.95	0.8	0.53	0.45	1	0.98	0.44	NA
CTRL	16	22.1q	0.0039	0.015	4	7	0	7				NA	0.28	NA	0.0079	0.99	NA	0.033	0.15	0.026	0.95	0.092	0.75	NA	NA	0.026	0.86	1	0.49	NA	NA	NA	0.72	0.24	0.61	0.76	NA	1	0.94	0.26	NA
FAM65A	16	22.1q	0.004	0.015	4	14	0	14				NA	0.013	0.6	0.00042	0.66	NA	0.014	0.064	0.11	NA	NA	1	NA	NA	0.17	0.99	0.95	0.028	NA	0.82	NA	0.46	0.75	0.97	0.7	NA	1	0.97	1	1
SLC27A3	1	21.1q	0.0041	0.016	4	16	6	10		11.8	0.57	NA	0.0017	0.83	0.0018	0.38	NA	0.63	0.54	NA	0.55	0.018	0.77	0.16	NA	0.00068	0.89	1	0.26	NA	0.89	NA	0.9	0.87	0.88	0.83	NA	1	0.98	0.84	NA
CSRP1	1	32q	0.0041	0.016	4	20	7	13	1	23.8	0.23	0.0023	0.00078	0.69	0.28	0.3	0.03	0.6	0.5	0.82	0.92	0.12	1	NA	0.34	0.00055	0.95	1	0.67	0.086	0.92	NA	1	0.75	1	0.34	0.57	1	0.92	0.48	NA
ANXA6	5	33.1q	0.0042	0.016	4	2	0	2				0.00015	0.039	0.26	0.092	1	0.84	0.028	0.47	0.16	0.0086	0.14	0.72	NA	0.84	0.99	1	0.94	0.78	0.33	0.98	NA	0.97	0.093	1	0.63	0.82	1	0.97	0.8	1
SEMA6D	15	21.1q	0.0042	0.016	4	11	0	11				0.013	0.31	0.63	0.044	0.53	0.5	0.05	0.18	0.8	0.55	0.13	0.0065	NA	NA	0.24	0.88	0.46	0.95	NA	0.91	0.3	0.22	0.85	1	0.15	NA	1	0.88	0.55	1
NDN	15	11-q	0.0046	0.018	4	2	0	2				NA	0.0038	NA	0.81	1	NA	0.66	0.031	NA	0.00011	0.013	1	NA	NA	0.17	0.9	0.96	0.29	NA	NA	0.26	1	0.98	0.96	0.9	0.36	1	0.84	0.83	NA
F2R	5	13q	0.0051	0.019	4	1	0	1				NA	0.00013	0.89	0.004	0.71	NA	0.24	0.23	0.32	0.21	0.84	0.49	NA	NA	0.016	0.94	0.43	0.93	NA	0.85	0.54	0.84	0.78	1	0.35	0.54	1	0.95	0.86	NA
USF2	19	13q	0.0063	0.023	4	1	0	1				NA	0.00037	0.87	0.14	0.92	NA	0.54	0.19	NA	0.014	0.012	1	NA	NA	0.57	0.93	1	0.24	NA	0.87	0.016	0.98	0.68	1	0.78	NA	1	0.94	0.43	1
ZNF709	19	13.2p	0.0063	0.023	4	2	0	2				NA	0.004	0.64	0.33	0.98	0.78	0.00017	0.011	0.56	NA	NA	0.85	NA	NA	0.21	0.78	NA	0.49	NA	0.84	NA	1	0.044	NA	0.5	0.97	1	NA	0.71	NA
LYNX1	8	24.3q	0.0081	0.028	4	36	21	15		16.2	0.61	NA	0.66	0.35	0.013	0.95	NA	0.044	0.49	0.52	NA	NA	0.021	NA	NA	0.11	0.81	NA	0.037	NA	0.72	NA	0.79	0.57	0.76	0.9	0.48	1	NA	0.62	NA
PRKACA	19	13.1p	0.0081	0.028	4	22	14	8	3	60.9	0.00048	0.053	0.013	0.79	0.046	0.37	1	0.39	0.012	0.31	0.16	0.07	1	NA	0.039	1	0.76	1	0.67	NA	0.37	NA	0.8	0.94	1	0.44	NA	1	0.98	0.66	NA
FHL2	2	12.2q	0.0087	0.03	4	6	0	6				0.034	0.18	0.33	0.045	0.51	0.69	0.83	0.88	0.88	0.35	0.37	0.012	NA	0.14	0.012	0.82	1	0.37	0.61	0.92	NA	0.31	0.72	0.86	0.2	0.92	1	0.88	0.75	NA
LDB2	4	16p	0.0095	0.032	4	33	0	33		50	0.0089	8.9e-05	0.036	0.15	0.29	0.97	0.57	0.5	0.55	0.88	0.0013	0.021	0.98	0.35	0.85	0.98	0.84	1	0.63	0.41	0.89	NA	0.87	0.49	1	0.15	0.56	1	0.99	0.89	1
SNAPC2	19	13p	0.0098	0.033	4	1	0	1				NA	0.018	NA	0.53	1	NA	0.0055	0.38	0.35	0.94	0.15	0.52	0.035	NA	0.0026	0.97	0.46	0.26	NA	0.72	NA	0.83	0.33	1	0.91	NA	1	0.94	0.88	1
LPHN1	19	13.2p	0.012	0.041	4	14	0	14				0.041	0.17	0.46	0.27	0.78	0.87	0.071	0.96	0.35	0.003	0.17	1	0.87	NA	0.0032	NA	0.99	0.28	0.49	0.73	0.041	1	0.47	NA	0.98	0.85	1	0.99	0.41	NA
OAF	11	23.3q	0.013	0.042	4	2	0	2				NA	0.04	0.72	0.014	1	NA	0.018	0.0083	0.13	NA	NA	1	NA	NA	0.27	NA	NA	0.97	NA	0.98	NA	0.99	0.75	0.96	0.55	0.49	1	NA	0.5	NA
SSR4	X	28q	0.014	0.046	4	2	0	2				NA	0.27	NA	0.41	1	NA	0.37	0.0018	NA	0.032	0.71	0.38	NA	NA	0.015	0.93	0.99	0.69	NA	0.98	0.54	0.56	0.57	0.97	0.56	NA	1	0.98	0.54	1
EMILIN1	2	23.3-p	0.028	0.083	4	14	10	4				NA	0.044	NA	0.8	0.64	NA	0.035	0.95	0.11	0.53	0.24	0.83	NA	NA	0.029	0.97	0.69	0.049	NA	0.96	NA	0.28	0.77	1	0.25	0.68	1	0.99	0.43	NA
DLX3	17	21.33q	0.035	0.098	4	3	0	3		50	0.12	NA	0.77	0.62	0.042	1	NA	0.041	0.71	0.22	NA	NA	0.44	NA	NA	0.047	0.93	NA	0.036	NA	0.67	NA	1	0.91	NA	0.98	0.64	1	NA	0.48	NA
ZSWIM6	5	12.1q	1.1e-06	5.6e-05	3	27	15	12		28.6	0.19	1.9e-07	NA	0.62	NA	NA	0	NA	NA	0.58	NA	NA	NA	0.23	0.013	NA	0.85	NA	NA	0.19	0.84	NA	NA	NA	NA	NA	NA	1	NA	NA	NA
SELENBP1	1	21.3q	9.9e-06	0.00023	3	9	5	4				NA	1	0.98	2.7e-05	0.27	NA	0.0018	0.36	NA	0.3	0.77	0.52	NA	NA	0	0.8	0.87	0.44	NA	0.78	NA	0.82	0.17	0.93	0.26	0.66	1	0.94	0.61	NA
KIAA0368	9	32q	0.00062	0.0087	3	2	0	2				2.4e-08	NA	0.21	NA	NA	2.1e-06	NA	NA	0.26	NA	NA	NA	NA	NA	NA	0.93	NA	NA	NA	0.93	NA	NA	NA	NA	NA	NA	1	NA	NA	1
METTL18	1	24.2q	0.00079	0.0087	3	6	0	6				NA	3.2e-10	NA	9.4e-09	1	NA	NA	0.0014	NA	NA	NA	NA	NA	NA	0.061	0.71	1	NA	NA	NA	NA	NA	0.15	1	NA	0.62	1	0.84	0.59	NA
EMC4	15	14q	0.001	0.0087	3	2	0	2				NA	4.4e-09	NA	0.0032	0.16	NA	0.075	0.46	NA	NA	NA	0.54	NA	NA	0.046	NA	NA	0.23	NA	NA	NA	0.17	0.59	NA	0.65	0.7	1	NA	0.54	NA
FAM120A	9	22.31q	0.0011	0.0087	3	1	0	1				NA	NA	0.38	NA	NA	2.2e-05	NA	NA	NA	0.08	0.19	NA	NA	0.016	NA	0.73	NA	0.052	NA	NA	NA	NA	NA	1	NA	0.28	1	NA	0.28	1
MTX3	5	14.1q	0.0011	0.0087	3	21	7	14		40.9	0.044	NA	1.6e-06	0.42	1.3e-07	0.23	NA	0.56	0.0065	0.56	NA	NA	1	NA	NA	0.18	0.95	NA	0.76	NA	0.89	NA	0.94	0.46	NA	0.5	NA	NA	NA	0.52	NA
SLC35A4	5	31.3q	0.0011	0.0087	3	7	3	4				NA	4.5e-10	0.99	3.8e-08	0.17	NA	0.21	0.012	0.42	NA	NA	0.74	NA	NA	0.23	0.95	NA	0.052	NA	0.43	NA	0.12	0.86	0.48	0.51	NA	1	NA	0.12	NA
ARAP3	5	31.3q	0.0011	0.0087	3	26	17	9		29.6	0.17	0.024	NA	0.93	NA	NA	3.3e-09	NA	NA	0.44	0.76	0.43	NA	0.0066	NA	NA	0.65	NA	NA	0.26	0.68	NA	NA	0.89	0.82	NA	NA	1	NA	0.8	NA
ALKBH4	7	22.1q	0.0012	0.0087	3	5	0	5				NA	4.8e-05	0.32	0.00013	1	NA	0.079	1	0.99	NA	NA	0.00035	NA	NA	0.25	NA	0.96	0.15	NA	NA	NA	0.51	0.72	NA	0.31	NA	NA	0.93	0.43	NA
CPNE2	16	13q	0.0012	0.0087	3	3	0	3				NA	0.63	0.98	9.2e-13	1	NA	0.009	0.24	NA	NA	NA	0.015	NA	NA	0.16	0.82	NA	0.059	NA	0.99	0.73	0.88	0.39	NA	0.22	0.61	1	NA	0.6	NA
PLEKHG2	19	13.2q	0.0012	0.0087	3	14	0	14				NA	0.00091	0.42	0.013	0.85	NA	0.18	0.68	0.27	NA	NA	0.28	NA	NA	0.1	0.63	NA	0.19	NA	0.46	NA	0.6	0.75	NA	0.19	NA	1	NA	0.47	NA
KIF2A	5	12-q	0.0013	0.0087	3	1	1	0				0.0012	NA	0.066	NA	NA	0.0001	NA	NA	0.82	0.2	0.099	NA	0.86	0.16	NA	0.85	NA	0.11	0.17	0.95	NA	NA	0.42	1	NA	0.2	1	NA	0.62	NA
DBNDD1	16	24.3q	0.0013	0.0087	3	11	0	11				NA	0.17	NA	4.5e-08	1	NA	0.0054	0.96	0.00099	NA	NA	1	NA	NA	0.053	NA	1	0.084	NA	NA	NA	1	0.69	1	0.19	0.31	1	0.95	0.4	NA
SSBP4	19	13.1p	0.0013	0.0087	3	2	2	0				NA	5.6e-10	0.88	0.15	0.83	NA	0.0004	0.75	NA	NA	NA	1	NA	NA	0.29	0.83	NA	0.43	NA	0.7	0.19	0.94	0.0057	0.96	0.19	0.91	1	NA	0.49	NA
TIMM13	19	13.3p	0.0013	0.0087	3	17	7	10		11.1	0.6	NA	2.1e-15	NA	0.052	0.54	NA	0.027	0.96	0.34	0.49	0.53	0.5	NA	NA	0.0053	0.81	1	0.084	NA	0.71	NA	1	0.55	1	NA	0.72	1	0.97	0.16	NA
MRPL36	5	15.3p	0.0013	0.0087	3	11	7	4	1	16.7	0.41	0.23	8e-16	0.075	1.9e-05	1	7.2e-05	0.32	0.25	0.082	NA	NA	0.28	NA	0.3	1	0.57	NA	0.28	NA	NA	0.53	0.2	0.59	1	0.51	0.39	1	NA	0.77	NA
FASTKD2	2	33.3q	0.0014	0.0087	3	2	0	2				0.61	NA	0.36	NA	NA	1.2e-05	NA	NA	0.14	0.69	0.0012	NA	NA	0.0049	NA	0.98	NA	0.36	0.61	0.7	NA	NA	NA	0.94	NA	0.69	1	NA	0.37	NA
GEMIN8	X	22p	0.0014	0.0087	3	2	0	2				NA	NA	0.00029	NA	NA	0.086	NA	NA	NA	0.0074	0.017	NA	0.75	NA	NA	0.72	NA	0.3	NA	0.95	NA	NA	0.09	0.96	NA	0.51	1	NA	0.75	NA
RPS11	19	13.3q	0.0014	0.0087	3	5	0	5				NA	0.023	0.92	0.095	0.24	NA	0.68	3.6e-05	0.099	0.42	0.071	0.00084	NA	NA	0.072	0.86	0.6	0.31	NA	0.96	NA	1	0.31	NA	NA	0.41	1	0.96	0.31	NA
TIMM8B	11	23.1-q	0.0014	0.0087	3	2	0	2				NA	2e-06	NA	3.4e-09	0.99	NA	0.00038	0.18	0.055	0.51	0.052	0.33	NA	NA	0.67	NA	0.95	0.69	NA	0.66	0.21	0.83	0.23	0.81	0.64	0.5	1	0.99	0.75	NA
VANGL2	1	22-q	0.0014	0.0087	3	4	0	4				NA	0.0024	0.23	0.00016	0.73	NA	NA	0.0043	NA	NA	NA	NA	NA	NA	NA	0.93	NA	0.26	NA	NA	NA	NA	NA	NA	NA	NA	1	NA	NA	NA
CMYA5	5	14.1q	0.0015	0.0087	3	29	7	22		40	0.054	5e-05	0.003	0.83	5.5e-05	0.19	0.07	0.21	0.29	0.8	NA	NA	0.17	0.083	0.24	0.99	0.66	NA	0.091	0.35	NA	NA	0.2	0.15	1	NA	0.69	1	NA	0.98	NA
ARHGAP30	1	23.3q	0.0015	0.0087	3	13	0	13				0.99	1.2e-10	0.47	0.83	0.67	0.0049	0.66	0.2	NA	NA	NA	1	NA	NA	0.0015	0.76	NA	0.44	0.46	NA	NA	0.95	0.33	1	0.3	0.6	1	NA	0.51	NA
C16orf55	16	24.3q	0.0015	0.0087	3	1	0	1				NA	0.0017	0.43	0.0012	0.36	NA	0.00014	0.87	0.81	NA	NA	NA	NA	NA	0.13	0.88	NA	0.4	NA	NA	NA	NA	0.3	1	0.14	0.51	1	NA	0.63	NA
SNAP23	15	14q	0.0015	0.0087	3	8	6	2				NA	1.9e-07	0.15	0.00017	0.83	0.11	0.52	0.064	NA	0.00022	0.14	0.81	NA	0.064	0.16	0.86	0.28	0.42	NA	0.97	NA	0.89	0.42	0.97	0.53	NA	1	1	0.88	NA
SH3BGRL3	1	36.11p	0.0016	0.0087	3	17	8	9		16.7	0.34	NA	0.28	NA	0.016	0.33	NA	0.16	0.76	0.57	0.14	0.13	NA	NA	NA	3.1e-05	0.94	0.82	0.12	NA	0.92	0.019	NA	0.51	1	0.18	0.67	NA	0.83	0.31	NA
ZRANB3	2	21.3q	0.0016	0.0087	3	18	0	18		10.5	0.63	0.00016	0.0026	0.85	0.08	0.21	0.31	0.19	1	0.2	NA	NA	0.0046	NA	NA	0.94	0.88	NA	0.17	NA	0.4	NA	0.9	0.58	NA	0.57	NA	1	NA	0.47	NA
KRT8	12	13.13q	0.0016	0.0087	3	2	0	2				NA	0.11	0.061	0.0046	0.7	0.24	0.12	0.15	0.6	0.0055	0.15	NA	NA	NA	0.0039	NA	0.32	0.31	NA	0.43	NA	NA	0.24	1	NA	0.21	1	0.97	0.67	1
RNF126	19	13.3p	0.0016	0.0087	3	2	0	2				NA	0.015	0.46	0.0013	0.18	NA	0.17	1	0.59	0.12	0.46	NA	NA	NA	1.6e-05	0.86	0.28	0.29	NA	0.55	0.28	NA	0.39	0.97	0.5	NA	1	0.92	0.4	NA
SRGAP2	1	32.1q	0.0017	0.0087	3	10	0	10		18.2	0.37	0.38	4.5e-05	0.38	0.1	0.32	0.45	0.026	0.11	NA	0.087	0.071	0.0026	NA	0.77	0.21	0.68	0.29	0.12	0.31	0.74	0.21	0.65	0.12	0.8	0.11	0.91	1	0.86	0.81	NA
NPEPL1	20	13.32q	0.0017	0.0087	3	22	17	5	1	8.7	0.74	NA	0.13	NA	5.4e-06	1	NA	0.1	0.051	0.42	0.027	0.15	0.00079	NA	NA	0.32	NA	1	0.13	NA	0.6	0.85	1	0.061	1	0.3	0.78	1	0.97	0.6	1
EGR3	8	23-p	0.0017	0.0087	3	22	12	10		8.7	0.74	NA	0.00055	NA	0.53	0.11	NA	0.35	0.28	0.73	0.17	0.12	0.0022	0.22	NA	0.00077	0.67	1	0.16	NA	0.92	NA	0.71	0.29	1	NA	0.27	1	0.94	0.99	NA
RPS15	19	13.3p	0.0018	0.0087	3	2	0	2				NA	1.5e-05	NA	0.27	0.86	NA	0.59	0.0011	0.82	0.21	0.13	NA	NA	NA	0.00072	NA	0.44	0.53	NA	NA	0.66	NA	0.58	0.9	0.81	0.38	1	0.97	0.67	NA
ZNF586	19	13.43q	0.0018	0.0087	3	1	0	1	1			NA	0.0027	0.066	0.0018	0.55	NA	0.13	0.26	0.64	0.00042	0.31	0.36	0.6	NA	0.27	0.9	0.65	0.34	NA	0.6	NA	1	0.42	NA	0.58	0.79	1	0.87	0.16	NA
CACNB3	12	13q	0.0018	0.0088	3	24	14	10	1	32	0.14	NA	0.22	0.43	0.032	1	NA	0.11	0.88	0.13	0.27	0.49	0.052	0.44	NA	2.7e-06	0.92	0.53	0.86	NA	0.98	0.12	0.8	0.063	0.93	0.48	NA	1	0.96	0.55	NA
TMEM37	2	14.2q	0.0018	0.0088	3	27	0	27		21.4	0.36	NA	0.018	0.25	0.3	0.72	NA	0.4	0.12	0.018	NA	NA	1	NA	NA	6.4e-06	0.93	NA	0.38	NA	NA	NA	0.74	0.76	1	0.39	0.56	1	NA	0.13	NA
ZNF177	19	13.2p	0.0019	0.0088	3	20	18	2		52.4	0.0085	NA	0.00026	NA	0.0058	0.76	NA	0.46	0.17	0.28	0.19	0.072	0.0091	NA	NA	0.31	NA	0.99	0.32	NA	0.81	0.09	0.2	0.73	1	0.4	0.87	1	0.93	0.34	NA
PAPSS1	4	24q	0.0019	0.0089	3	12	0	12		23.1	0.2	0.17	2.2e-06	0.38	0.27	0.5	0.11	0.084	0.13	0.21	0.33	0.067	0.24	0.65	0.011	0.016	0.97	1	0.23	NA	0.76	0.069	0.55	0.23	0.99	0.57	0.56	1	0.96	0.36	1
DHFR	5	11.2-q	0.002	0.009	3	2	0	2				NA	0.0016	0.023	0.0086	0.26	NA	0.16	0.059	0.079	0.38	0.65	0.42	NA	NA	0.84	NA	0.61	0.33	NA	NA	NA	0.44	0.055	0.98	0.81	0.79	1	1	0.68	1
TCOF1	5	32q	0.002	0.009	3	2	1	1				NA	5.1e-06	0.59	0.58	0.7	0.4	0.075	0.94	0.84	0.16	0.077	1	NA	0.02	0.00048	0.74	1	0.71	NA	0.92	NA	0.54	0.18	1	0.65	0.41	1	0.94	0.13	1
GLTSCR1	19	13.3q	0.002	0.0091	3	1	0	1				2e-05	0.0036	0.27	0.00051	0.83	0.29	0.52	0.84	0.26	0.18	0.099	0.14	0.51	0.06	0.69	0.75	1	0.091	0.37	0.86	NA	0.48	0.52	0.97	0.45	0.98	1	0.97	0.29	NA
H2AFX	11	23.3q	0.002	0.0091	3	1	0	1				NA	0.086	NA	1.5e-05	0.16	NA	0.023	0.28	0.75	0.045	0.13	1	NA	NA	0.62	0.86	0.7	0.7	NA	NA	0.1	1	0.51	0.9	0.13	NA	1	0.98	0.23	NA
RLTPR	16	22.1q	0.002	0.0091	3	5	0	5				NA	0.058	0.7	0.00016	0.94	NA	0.16	0.33	0.0097	NA	NA	NA	NA	NA	0.35	0.8	NA	0.37	NA	NA	NA	NA	0.81	NA	0.84	NA	1	NA	0.22	NA
LGR4	11	14-p	0.002	0.0091	3	4	0	4				0.0012	0.023	0.18	0.31	0.96	1.2e-06	0.077	1	0.17	0.062	0.18	1	NA	NA	0.52	0.86	1	0.69	NA	NA	0.69	1	0.069	0.88	0.25	0.32	1	0.98	0.62	NA
SLC23A1	5	31.2q	0.0021	0.0092	3	8	6	2				NA	2.2e-05	0.67	0.0018	0.79	NA	0.06	0.0033	0.26	NA	NA	0.44	NA	NA	0.69	NA	NA	0.11	NA	0.95	0.7	1	0.22	1	NA	NA	1	NA	0.63	NA
ITGA2	5	11.2q	0.0021	0.0093	3	30	15	15	1	12.9	0.67	0.0004	0.29	0.38	0.011	1	3.4e-07	0.44	0.94	NA	0.57	0.27	0.38	NA	0.064	0.11	0.93	0.9	0.13	0.9	0.98	0.94	1	0.3	0.48	NA	NA	1	0.96	0.31	1
CNN1	19	13.2-p	0.0021	0.0094	3	2	1	1				NA	0.52	0.63	0.054	0.3	NA	0.042	0.45	0.98	0.54	0.051	0.08	0.0061	NA	0.024	0.86	0.75	0.054	NA	0.71	NA	0.17	0.6	1	0.25	NA	1	0.96	0.2	NA
FBXL8	16	22.1-q	0.0021	0.0095	3	2	0	2				NA	0.0041	NA	0.033	0.09	NA	0.25	0.12	0.086	0.079	0.022	NA	NA	NA	0.94	0.85	0.48	0.5	NA	1	NA	NA	0.95	NA	NA	0.25	1	0.88	0.4	NA
BDH2	4	24q	0.0022	0.0096	3	34	0	34		42.9	0.038	NA	0.033	0.081	0.15	0.99	NA	0.35	0.42	0.53	0.003	0.00079	0.12	NA	NA	0.087	0.93	0.96	0.33	NA	NA	NA	0.67	0.2	0.99	0.15	NA	1	1	0.58	NA
SPPL2B	19	13.3p	0.0022	0.0097	3	2	2	0				NA	4.5e-05	0.75	0.17	0.75	NA	0.07	0.81	0.14	0.64	0.0072	1	NA	NA	0.00064	0.76	0.61	0.79	NA	NA	NA	0.93	0.55	0.9	0.47	0.76	1	0.94	0.22	NA
DUOX1	15	21q	0.0023	0.0099	3	33	23	10	2	47.1	0.015	NA	0.011	0.86	0.3	0.23	0.0014	0.46	0.00087	0.68	0.95	0.098	0.09	NA	0.097	0.87	0.95	0.93	0.53	0.13	0.95	NA	0.73	0.82	NA	NA	0.66	1	0.98	0.12	NA
PJA1	X	13.1q	0.0023	0.0099	3	1	0	1				NA	1	0.73	0.47	0.33	0.00038	0.053	0.14	NA	0.032	0.16	1	NA	0.2	0.41	0.55	1	0.62	NA	0.94	0.12	1	0.42	1	0.43	0.15	1	0.84	0.4	NA
PTPRE	10	26q	0.0023	0.01	3	51	23	28		40.4	0.081	0.0035	0.076	0.62	0.94	0.86	9e-06	0.37	0.52	0.34	0.65	0.089	1	0.77	0.00016	0.21	0.86	0.85	0.76	0.57	0.79	0.19	0.64	0.4	0.99	0.18	NA	1	0.87	0.65	1
ATXN7L2	1	13.2p	0.0024	0.01	3	51	18	33		44.2	0.04	NA	0.011	0.27	0.00012	1	NA	0.29	0.81	0.25	NA	NA	1	NA	NA	0.008	0.57	NA	0.24	NA	0.94	NA	1	0.35	NA	NA	0.27	NA	NA	0.43	NA
DUSP26	8	12p	0.0024	0.01	3	7	0	7		25	0.26	NA	0.00033	0.91	0.29	0.95	NA	0.081	0.52	0.63	NA	NA	0.013	NA	NA	0.088	0.89	0.0058	0.13	NA	0.92	NA	0.51	0.9	NA	0.89	0.84	1	0.95	0.51	NA
DAPK3	19	13.3p	0.0025	0.011	3	51	30	21		15.4	0.81	NA	0.0034	NA	0.11	0.38	NA	0.2	0.28	0.15	0.65	0.71	0.0015	NA	NA	0.0076	0.89	0.14	0.12	NA	0.93	NA	0.63	0.83	0.94	0.86	0.8	1	0.98	0.36	1
C5	9	33-q	0.0025	0.011	3	6	0	6				NA	0.51	0.17	0.029	0.63	7.5e-07	0.59	0.49	0.72	0.44	0.95	0.93	NA	0.61	0.053	0.64	0.7	0.033	0.21	0.89	NA	0.91	0.15	1	0.6	0.28	1	0.88	0.96	1
ARRDC3	5	14.3q	0.0026	0.011	3	3	0	3				NA	1.8e-06	0.63	0.039	0.98	NA	0.76	0.024	0.24	NA	NA	0.11	NA	NA	0.092	0.8	NA	0.92	NA	0.98	NA	0.99	0.32	0.89	0.83	0.49	1	NA	0.61	NA
ZC3HAV1	7	34q	0.0026	0.011	3	29	18	11	3	46.7	0.017	NA	1.3e-05	0.51	0.28	0.33	0.067	0.23	0.38	0.23	0.0038	0.27	0.012	NA	0.66	0.24	0.95	0.95	0.75	NA	0.92	NA	0.91	0.35	0.98	0.51	NA	1	1	0.56	NA
LGALSL	2	14p	0.003	0.012	3	26	14	12		14.8	0.55	0.003	0.71	NA	8e-05	0.91	0.24	NA	0.89	0.15	NA	NA	NA	NA	NA	0.0038	NA	0.56	NA	1	NA	NA	NA	0.3	1	NA	0.58	1	0.95	0.26	1
MT2A	16	13q	0.0032	0.013	3	7	0	7				NA	0.0021	NA	0.002	0.21	NA	0.00059	0.28	NA	0.19	0.38	0.51	NA	NA	0.47	NA	0.33	0.66	NA	0.97	0.52	0.89	0.26	0.95	0.4	0.5	1	0.98	0.78	NA
HSPA8	11	24.1q	0.0033	0.013	3	13	0	13	2	21.4	0.22	NA	0.24	0.49	0.025	0.85	NA	0.27	0.011	0.79	0.13	0.18	0.0029	0.95	NA	0.16	0.95	1	0.23	NA	0.73	0.11	0.4	0.24	1	0.5	0.39	1	0.92	0.56	1
ILVBL	19	13.1p	0.0034	0.014	3	2	0	2				NA	1e-07	0.89	0.0011	0.42	NA	0.062	0.78	0.77	0.28	0.72	1	NA	NA	0.031	0.9	0.67	0.53	NA	NA	NA	1	0.47	0.97	0.61	0.35	1	0.98	0.65	NA
TBL1Y	Y	11.2p	0.0035	0.014	3	1	0	1				NA	NA	0.038	0.11	0.36	3.4e-06	0.7	0.6	NA	0.0014	0.12	1	0.81	0.07	0.99	1	1	0.63	NA	0.89	NA	0.87	0.52	NA	0.56	0.63	1	0.99	0.21	NA
COMMD3	10	12.2p	0.0035	0.014	3	4	0	4				NA	0.38	NA	3e-05	0.48	NA	0.098	0.85	0.64	0.29	0.0051	1	0.00094	NA	0.73	0.7	1	0.13	NA	0.84	NA	0.96	0.36	0.9	0.82	0.66	1	0.96	0.38	1
CCDC8	19	13.33q	0.0037	0.015	3	6	4	2		42.9	0.06	NA	0.58	0.91	0.032	0.47	NA	0.51	0.0003	0.89	NA	NA	0.98	8.6e-05	NA	0.87	0.97	NA	0.66	NA	NA	NA	0.65	0.45	1	0.36	0.39	1	NA	0.81	NA
LYL1	19	13.2p	0.0038	0.015	3	24	7	17	1	44	0.029	NA	0.0068	NA	0.82	0.8	NA	0.3	1	NA	0.00056	0.37	1	0.18	NA	5.1e-06	0.76	0.86	0.45	NA	0.92	NA	0.77	0.92	0.91	0.83	0.56	1	0.84	0.86	NA
TECTA	11	22-q	0.0039	0.015	3	3	0	3				NA	0.00028	0.97	0.27	0.68	0.035	0.19	0.53	0.17	0.35	0.45	0.73	NA	NA	0.28	0.78	1	0.76	0.96	0.68	0.17	0.79	0.95	NA	NA	0.15	1	0.8	0.87	NA
IER5	1	25.3q	0.004	0.015	3	1	0	1				NA	0.0089	NA	0.0081	1	NA	0.51	0.062	0.31	0.013	0.19	0.16	NA	NA	0.11	0.6	0.99	0.27	NA	0.52	NA	0.65	0.79	0.92	NA	0.5	1	0.96	0.72	NA
AP2A1	19	13.3q	0.004	0.015	3	4	1	3				0.00018	0.2	0.18	0.057	1	0.13	0.37	0.0078	0.62	NA	NA	1	NA	0.61	0.13	0.95	NA	0.28	0.03	0.97	NA	1	0.65	NA	0.64	NA	1	NA	0.68	NA
ZMYND15	17	13.3p	0.004	0.016	3	3	2	1				NA	0.33	0.85	0.036	0.19	NA	0.5	0.76	0.034	NA	NA	0.16	NA	NA	8.9e-05	1	NA	0.53	NA	0.92	NA	1	0.24	0.88	0.98	NA	NA	NA	0.31	NA
CHST11	12	23.3q	0.0041	0.016	3	14	0	14				0.19	0.016	0.19	0.42	0.95	0.91	0.25	0.71	0.43	0.044	3.7e-05	0.99	0.25	0.54	0.092	0.89	0.99	0.73	0.27	0.94	NA	0.92	0.59	0.79	0.22	0.68	1	0.96	0.41	NA
EPB41L4B	9	22.1-q	0.0041	0.016	3	3	0	3				NA	0.93	0.1	0.035	0.35	0.009	0.097	0.0048	0.93	0.14	0.14	0.08	NA	0.51	0.26	0.9	1	0.34	0.85	0.89	NA	0.32	0.46	0.9	0.62	0.66	1	0.95	0.65	1
FGF18	5	34q	0.0042	0.016	3	2	0	2				0.31	0.00021	0.3	0.004	0.97	0.9	0.4	0.47	0.53	0.0095	0.13	0.67	NA	0.94	0.35	0.87	0.92	0.61	NA	0.75	NA	1	0.11	0.76	0.11	0.61	1	0.99	0.93	1
SLC44A2	19	13.1p	0.0042	0.016	3	1	0	1				0.29	1	0.81	0.0034	0.86	0.95	0.019	1	0.21	NA	NA	1	NA	NA	0.0011	0.89	NA	0.092	NA	0.92	0.18	1	0.064	0.48	0.52	NA	1	NA	0.5	NA
UCP3	11	13.4q	0.0043	0.016	3	8	6	2				NA	0.78	0.6	0.04	0.86	NA	0.23	1	0.8	0.06	0.38	0.00015	NA	NA	0.23	0.45	1	0.73	NA	0.8	0.81	0.22	0.038	0.96	0.47	NA	1	0.86	0.75	1
ISL1	5	11.2q	0.0045	0.017	3	31	25	6	1	28.1	0.22	NA	0.98	0.23	0.0014	0.63	0.99	0.6	0.3	0.96	0.079	0.29	0.0014	NA	NA	0.012	0.55	0.72	0.59	NA	0.57	0.2	0.43	0.86	1	0.71	0.71	1	0.99	0.52	NA
LMNB2	19	13.3p	0.0046	0.017	3	8	6	2				NA	0.0029	0.6	0.0025	1	NA	0.27	0.05	0.12	0.31	0.87	1	0.22	NA	0.64	0.57	0.49	0.15	NA	NA	0.28	1	0.55	1	0.25	0.61	1	0.94	0.39	NA
KCNK7	11	13q	0.0046	0.017	3	137	50	87		47.1	0.22	NA	0.99	NA	0.011	0.37	NA	0.66	0.63	0.36	0.39	0.21	0.00044	NA	NA	0.00019	0.86	1	0.7	NA	0.88	NA	0.36	0.92	1	0.85	NA	1	0.98	0.59	1
LAMB3	1	32q	0.0046	0.018	3	5	0	5		33.3	0.19	NA	1	0.99	0.1	0.75	7.7e-05	0.0016	0.31	0.89	0.35	0.27	0.59	NA	0.001	0.73	0.83	1	0.82	0.88	0.99	NA	0.89	0.065	1	0.13	NA	1	0.98	0.76	NA
NFKBIB	19	13.1q	0.0046	0.018	3	3	0	3				NA	0.0018	0.48	0.028	1	NA	0.13	1	0.47	0.27	0.25	0.2	NA	NA	0.16	0.88	0.47	0.011	NA	0.96	0.63	0.92	0.15	0.61	0.21	NA	1	0.98	0.89	1
CACNB2	10	12p	0.0047	0.018	3	11	0	11		16.7	0.41	NA	0.26	0.29	0.85	0.48	0.78	0.92	1	0.97	0.79	0.048	0.009	0.0017	0.89	0.19	0.85	0.83	0.16	0.83	0.93	0.83	0.27	0.24	1	0.13	NA	1	0.8	0.38	1
HSD17B8	6	21.3p	0.0047	0.018	3	1	0	1				NA	0.0002	0.043	0.55	0.46	NA	0.79	0.27	0.23	0.57	0.39	NA	NA	NA	0.0037	0.96	0.91	0.75	NA	0.97	0.52	NA	0.43	NA	0.17	0.33	NA	0.96	0.97	NA
TMEM259	19	13.3p	0.0048	0.018	3	4	3	1				NA	5.2e-05	0.52	0.35	0.62	NA	0.0011	0.37	0.98	0.2	0.22	0.81	NA	NA	0.011	0.89	1	0.44	NA	NA	NA	1	0.23	0.96	0.66	0.54	1	0.86	0.5	NA
METTL15	11	14.1p	0.0051	0.019	3	1	0	1				NA	0.019	NA	0.0031	1	0.06	NA	0.51	0.38	NA	NA	NA	NA	NA	0.0058	0.98	NA	NA	NA	NA	NA	NA	0.58	NA	NA	0.69	1	NA	0.22	NA
CD2	1	13p	0.0054	0.02	3	2	0	2				NA	0.11	0.17	0.037	1	NA	0.011	0.96	0.89	0.61	0.29	0.005	NA	NA	0.26	0.9	1	0.66	NA	0.84	0.88	0.14	0.35	0.76	NA	0.51	1	0.92	0.49	1
SLC12A2	5	23.3q	0.0056	0.021	3	4	0	4				0.00023	0.52	0.03	0.006	0.44	0.55	0.72	0.33	0.44	0.12	0.29	0.065	NA	0.98	0.18	0.9	0.91	0.53	NA	0.85	NA	0.89	0.68	1	0.6	NA	1	0.95	0.54	NA
RHOU	1	42.11-q	0.0058	0.021	3	1	0	1				0.018	0.011	0.78	0.085	0.95	NA	0.26	0.19	NA	NA	NA	0.26	NA	0.32	0.0053	0.65	NA	0.81	0.41	0.96	NA	0.57	0.52	NA	0.5	NA	1	NA	0.38	NA
DNHD1	11	15.4p	0.0059	0.021	3	1	0	1				0.1	0.0021	0.35	0.0071	1	0.68	0.77	0.55	0.43	NA	NA	0.52	NA	NA	0.00061	0.9	NA	0.57	0.6	0.96	NA	1	0.86	0.61	0.31	0.53	1	NA	0.5	NA
HERC6	4	22q	0.0059	0.021	3	7	0	7				NA	0.00011	0.67	0.015	0.6	0.051	0.028	0.73	0.62	0.065	0.21	0.3	NA	NA	0.26	0.97	1	0.8	NA	0.5	NA	0.79	0.92	1	0.39	0.51	1	0.97	0.5	NA
GRM4	6	21.3p	0.0059	0.022	3	21	21	0		18.2	0.41	0.18	0.35	0.41	0.013	0.79	0.089	0.94	0.6	0.43	0.016	0.91	0.71	1	0.66	0.63	0.96	0.001	0.41	0.11	0.88	0.75	0.75	0.64	NA	NA	NA	1	0.95	0.88	NA
MEF2C	5	14q	0.006	0.022	3	7	2	5		25	0.26	NA	0.00013	0.17	0.55	1	0.98	0.19	0.34	0.74	0.0047	0.00035	0.24	0.46	0.78	0.25	0.8	1	0.89	0.35	0.89	0.28	0.47	0.46	0.97	NA	0.88	1	0.96	0.91	1
PRTFDC1	10	12.31p	0.006	0.022	3	3	0	3				NA	0.02	0.72	0.36	0.83	0.0063	0.28	0.25	0.37	NA	NA	0.57	0.0034	0.64	0.055	0.91	NA	0.43	0.2	0.86	0.17	0.94	0.28	1	0.3	0.78	1	NA	0.65	NA
PCDHB16	5	31q	0.0061	0.022	3	1	0	1				0.93	0.00035	0.67	0.0016	0.86	0.8	0.44	0.031	0.2	NA	NA	1	NA	0.66	0.57	0.95	NA	0.19	0.17	0.6	NA	1	0.84	NA	0.19	0.78	1	NA	0.96	NA
RASSF7	11	15.5p	0.0062	0.022	3	2	2	0	1	66.7	0.074	NA	0.091	NA	0.0043	0.96	NA	0.01	0.53	0.26	0.55	0.27	0.51	NA	NA	3.4e-05	0.87	1	0.33	NA	0.76	0.7	1	0.31	0.89	0.95	0.67	1	0.97	0.44	1
GSN	9	33q	0.0062	0.022	3	4	0	4	1	40	0.15	0.015	0.13	0.97	0.16	0.89	7.9e-05	0.13	0.51	0.85	0.68	0.31	0.84	NA	0.0034	1	0.86	1	0.11	0.54	0.92	0.93	1	0.096	0.99	0.7	NA	1	0.94	0.49	NA
VN1R1	19	13.4q	0.0064	0.023	3	1	0	1				NA	0.0034	0.59	0.024	0.67	NA	0.34	0.47	0.19	0.37	0.23	0.25	NA	NA	0.051	0.89	0.93	0.021	NA	0.8	NA	0.87	0.67	NA	NA	0.65	1	0.94	0.31	NA
FIGF	X	22.31p	0.0066	0.024	3	28	0	28		34.5	0.11	NA	0.93	0.71	2.8e-06	0.44	NA	0.97	0.53	NA	0.033	0.27	0.3	NA	NA	0.53	0.36	1	0.036	NA	0.87	0.21	0.8	0.74	1	0.5	0.67	1	0.95	0.79	1
ZNF606	19	13.43q	0.0072	0.025	3	1	1	0				0.14	0.96	0.5	0.0017	0.94	0.62	0.47	0.12	0.79	0.38	0.65	0.11	0.0011	0.57	0.15	0.85	1	0.0047	0.84	0.98	NA	0.84	0.57	0.97	0.41	0.81	1	0.99	0.29	NA
STARD4	5	22q	0.0073	0.026	3	25	15	10		7.7	0.81	NA	0.016	0.58	0.95	0.016	NA	0.46	0.96	0.73	NA	NA	0.00017	NA	NA	0.057	0.84	NA	1	NA	0.86	NA	0.6	0.87	1	0.54	0.56	1	NA	0.42	1
TRAPPC6A	19	13.32q	0.0074	0.026	3	1	0	1				NA	0.00054	0.6	0.36	0.83	NA	0.69	0.79	0.38	NA	NA	0.19	NA	NA	0.017	0.68	0.52	0.18	NA	0.93	0.32	0.72	0.05	1	0.97	0.5	1	0.84	0.83	NA
CDH15	16	24.3q	0.0075	0.026	3	2	0	2				NA	0.6	0.15	0.00062	1	NA	0.14	0.03	NA	0.098	0.024	1	NA	NA	0.42	0.96	1	0.18	NA	0.94	NA	1	0.28	0.89	NA	NA	1	0.98	0.46	1
OXGR1	13	32.2q	0.0077	0.027	3	6	0	6				NA	0.3	0.76	0.031	0.2	NA	0.86	1	0.55	NA	NA	0.016	NA	NA	0.00064	0.73	NA	0.52	NA	0.98	NA	0.72	0.36	NA	NA	0.53	1	NA	0.27	NA
TRIM29	11	23.3q	0.008	0.028	3	8	0	8				7.8e-05	0.58	0.72	8.7e-05	0.35	0.65	0.045	0.76	0.31	0.57	0.088	0.66	NA	0.28	0.95	0.96	0.48	0.84	0.75	0.83	0.71	0.77	0.71	0.96	0.98	0.79	1	0.98	0.59	NA
PEBP4	8	21.3p	0.0082	0.029	3	80	80	0	2	69.1	0.00048	NA	0.34	0.012	0.25	0.0086	0.74	0.2	0.61	0.66	NA	NA	0.03	NA	NA	0.48	0.89	NA	0.37	NA	NA	NA	0.8	0.6	NA	NA	0.42	1	NA	0.85	NA
ZNF430	19	12p	0.0084	0.029	3	24	21	3		36	0.081	NA	0.00067	0.56	8.9e-05	1	0.83	0.87	0.059	0.75	NA	NA	0.26	NA	0.86	0.022	0.96	0.89	0.37	NA	0.86	NA	1	0.59	NA	0.96	0.36	1	0.97	0.81	NA
ZNF446	19	13.43q	0.0085	0.03	3	36	19	17		27	0.27	NA	0.0094	NA	0.024	0.29	NA	0.23	0.85	0.79	NA	NA	NA	NA	NA	0.0025	0.79	0.73	0.38	NA	0.95	NA	NA	0.39	NA	0.87	0.62	NA	0.94	0.3	NA
ZFPM1	16	24.2q	0.0085	0.03	3	17	14	3				NA	0.17	0.53	2.5e-05	0.52	NA	0.11	0.96	NA	NA	NA	1	0.045	NA	0.84	0.94	NA	0.023	NA	0.83	NA	0.93	0.85	0.99	0.78	NA	1	NA	0.33	NA
LSM11	5	33.3q	0.0088	0.031	3	1	0	1				NA	0.0042	0.55	0.001	0.7	NA	0.0017	0.84	0.62	NA	NA	0.93	NA	NA	0.15	0.96	NA	0.69	NA	0.91	NA	1	0.26	NA	0.7	NA	1	NA	0.74	NA
CELSR2	1	13.3p	0.0095	0.033	3	1	0	1				NA	0.44	0.58	0.0012	1	NA	0.038	0.4	0.43	0.26	0.61	0.0013	0.078	NA	0.95	0.89	0.69	0.35	NA	0.91	NA	0.53	0.57	1	0.4	NA	1	0.96	0.84	NA
MEGF9	9	32-q	0.01	0.034	3	3	0	3				0.031	NA	0.99	NA	NA	0.0043	NA	NA	0.75	0.12	0.44	NA	NA	0.029	NA	0.65	NA	NA	0.44	0.99	NA	NA	NA	0.91	NA	0.28	1	NA	NA	1
NTRK3	15	24-q	0.01	0.034	3	5	0	5				0.83	0.00069	0.3	0.039	0.87	0.67	0.92	0.17	0.54	0.87	0.23	0.044	0.8	0.9	0.29	0.67	0.87	0.12	0.37	0.74	0.18	1	0.83	1	0.46	NA	1	0.92	0.49	1
DAB2	5	13p	0.011	0.038	3	10	4	6	1	18.2	0.37	0.24	7.6e-06	0.86	0.31	1	0.0017	0.87	0.054	0.85	0.96	0.81	0.44	NA	0.028	0.39	0.87	1	0.92	0.42	0.84	NA	1	0.54	0.97	NA	NA	1	0.93	0.84	NA
LINC00597	15	23-q	0.011	0.038	3	1	0	1				NA	0.0011	NA	0.014	1	NA	0.75	0.61	NA	0.4	0.022	1	NA	NA	0.11	NA	0.35	NA	NA	NA	NA	0.65	0.84	NA	NA	NA	NA	0.98	0.5	NA
PTPLA	10	14-p	0.011	0.038	3	4	0	4				NA	0.77	0.59	0.014	0.94	0.82	0.35	0.14	0.12	0.023	0.16	0.7	0.027	0.53	0.38	0.6	1	0.62	0.55	0.85	0.9	0.4	0.82	1	0.12	NA	1	0.95	0.57	1
SHOX2	3	25.32q	0.012	0.039	3	25	12	13		38.5	0.061	NA	0.025	0.54	0.7	0.11	NA	0.32	0.33	0.6	0.57	0.013	0.074	NA	NA	0.05	0.83	0.98	0.77	NA	NA	NA	0.49	0.092	0.97	0.75	NA	1	0.97	0.5	1
NDRG4	16	21-q	0.012	0.04	3	1	0	1				0.12	0.93	0.55	9.1e-05	0.86	0.015	0.044	1	NA	0.99	0.94	1	0.45	0.49	0.18	0.9	1	0.36	0.18	0.68	0.57	0.87	0.3	NA	0.72	0.63	1	0.95	0.23	1
RILP	17	13.3p	0.012	0.041	3	4	0	4				NA	0.064	NA	0.014	1	NA	0.066	0.36	0.57	NA	NA	0.9	NA	NA	0.006	0.82	NA	0.042	NA	0.95	0.57	0.97	0.17	1	0.5	0.82	1	NA	0.55	NA
RIPK3	14	12q	0.013	0.043	3	24	17	7		16	0.5	NA	0.034	0.76	0.3	0.86	NA	0.05	0.31	NA	NA	NA	0.2	NA	NA	0.0033	0.92	NA	0.38	NA	0.94	NA	0.73	0.17	1	NA	0.91	NA	NA	0.8	1
NCLN	19	13.3p	0.013	0.043	3	1	0	1				NA	0.014	0.67	0.84	1	NA	0.0032	0.94	NA	0.87	0.51	1	NA	NA	0.03	0.93	0.078	0.5	NA	0.78	NA	1	0.28	1	0.87	0.54	1	0.94	0.19	1
IL10RA	11	23q	0.014	0.045	3	2	0	2		66.7	0.074	NA	0.0035	0.029	0.001	0.6	NA	0.39	0.96	0.32	0.86	0.7	1	NA	NA	0.97	0.86	0.79	0.51	NA	0.98	0.71	0.47	0.43	0.98	0.87	NA	1	0.98	0.98	1
TMPRSS5	11	NA	0.014	0.046	3	11	3	8				NA	0.53	0.49	0.41	1	0.75	0.0036	0.56	0.92	0.92	0.21	0.86	NA	0.42	0.04	1	0.004	0.7	0.48	0.81	0.11	0.83	0.34	NA	0.62	NA	1	0.92	0.87	NA
CHRNA5	15	24q	0.014	0.046	3	13	0	13		21.4	0.22	0.47	0.039	0.43	0.55	0.068	0.57	0.9	0.029	0.72	0.21	0.85	0.99	NA	0.8	0.00046	0.86	0.83	0.45	0.63	NA	NA	0.99	0.41	0.76	0.89	NA	1	0.97	0.73	NA
ARHGEF4	2	22q	0.015	0.049	3	111	53	58		47.3	0.12	0.48	0.96	0.93	0.42	0.89	0.17	0.17	0.96	0.71	0.36	0.37	0.0091	0.74	0.35	0.0096	0.84	0.86	0.15	0.36	0.77	0.15	0.81	0.71	0.99	0.3	0.87	1	0.92	0.75	1
KCNN3	1	21.3q	0.016	0.051	3	6	0	6				0.86	3.4e-08	0.62	0.88	0.69	0.91	0.77	0.024	NA	0.83	0.49	1	0.58	1	0.26	1	1	0.89	0.52	0.97	NA	0.96	0.024	0.87	NA	NA	1	0.98	0.78	NA
GANC	15	15.2q	0.017	0.054	3	1	0	1				NA	0.0066	0.79	0.016	0.76	0.46	NA	0.14	0.5	NA	NA	NA	NA	0.027	NA	0.96	NA	0.68	NA	NA	NA	NA	NA	NA	NA	NA	1	NA	NA	NA
ROR2	9	22q	0.017	0.054	3	2	0	2				0.41	0.00048	0.89	0.7	0.99	0.0034	0.045	0.46	0.24	0.59	0.21	0.94	0.29	0.62	0.4	0.76	1	0.73	0.52	0.79	NA	1	0.32	1	0.58	0.93	1	0.95	0.5	1
TRIM36	5	22q	0.017	0.054	3	4	0	4				NA	0.00036	0.91	0.12	0.56	0.87	0.93	0.86	0.84	0.026	0.69	0.002	0.79	0.12	0.23	0.87	0.49	0.36	0.2	0.88	0.27	1	0.65	1	0.75	0.82	1	0.92	0.8	NA
HNRPDL	4	21.22q	0.018	0.055	3	49	24	25		36	0.15	NA	0.011	0.75	0.082	0.39	NA	0.4	0.9	0.97	0.16	0.044	0.00059	NA	NA	0.6	0.95	0.7	0.87	NA	0.98	0.81	0.3	0.57	0.95	0.64	NA	1	0.97	0.95	NA
KLK8	19	13q	0.02	0.062	3	1	1	0				NA	0.012	0.99	0.38	0.9	NA	0.49	0.00026	0.94	0.57	0.24	0.042	0.31	NA	0.33	0.79	1	0.85	NA	NA	NA	0.41	0.91	0.99	NA	0.53	1	0.98	0.68	NA
PHLDB3	19	13.31q	0.021	0.064	3	1	0	1				NA	0.32	0.54	0.15	0.4	NA	0.03	0.88	0.63	NA	NA	NA	0.0069	NA	0.037	0.95	NA	0.31	NA	0.88	NA	NA	NA	NA	0.49	NA	1	NA	NA	NA
DLG2	11	21q	0.021	0.064	3	3	0	3				NA	0.00023	0.5	0.052	1	0.35	0.013	0.76	0.74	0.3	0.43	1	0.0093	0.83	0.99	0.87	1	0.57	0.73	0.96	0.055	0.61	0.56	0.94	0.91	NA	1	0.92	0.71	NA
TSSK3	1	35-p	0.023	0.07	3	27	8	19		28.6	0.19	NA	0.92	NA	0.044	0.29	NA	0.62	0.81	0.43	NA	NA	1	NA	NA	0.017	0.67	NA	0.38	NA	0.94	0.0093	1	0.25	NA	0.71	0.78	1	NA	0.64	1
SELPLG	12	24q	0.023	0.07	3	18	16	2	1	31.6	0.14	NA	0.58	0.95	0.47	0.82	NA	1	0.29	0.47	0.039	0.0071	0.92	NA	NA	1.6e-05	0.98	0.65	0.42	NA	0.98	NA	0.99	0.64	0.97	0.65	0.65	1	0.98	0.33	1
MYL5	4	16p	0.024	0.072	3	2	2	0				NA	0.033	NA	0.12	0.43	NA	0.044	0.43	NA	NA	NA	NA	NA	NA	0.013	0.93	0.64	0.75	NA	0.71	NA	NA	0.15	NA	0.87	NA	1	0.97	0.57	NA
SCML1	X	22p	0.025	0.074	3	3	0	3				NA	0.86	0.87	0.014	1	NA	0.18	0.19	NA	0.67	0.09	0.91	NA	NA	0.14	0.89	0.89	0.032	NA	0.92	0.3	0.94	0.32	0.98	0.66	0.53	1	0.96	0.65	NA
SGTB	5	12.3q	0.025	0.074	3	2	1	1				NA	0.004	0.71	0.016	0.53	NA	0.15	0.31	0.64	NA	NA	0.91	NA	NA	0.046	0.78	NA	0.69	NA	0.92	0.53	0.92	0.54	1	0.49	NA	1	NA	0.71	NA
OCA2	15	12q	0.025	0.074	3	10	9	1	1	45.5	0.038	NA	0.012	0.28	0.55	1	0.16	0.055	0.028	0.94	0.54	0.036	1	0.97	0.75	0.47	0.84	0.53	0.77	0.35	0.9	0.077	0.72	0.99	1	NA	NA	1	0.95	0.38	NA
GAL3ST1	22	12.2q	0.026	0.076	3	25	1	24		23.1	0.29	NA	0.73	0.53	0.0018	1	NA	0.61	0.54	NA	0.15	0.62	0.025	0.13	NA	0.0092	0.82	1	0.069	NA	0.84	NA	0.96	0.6	1	0.55	0.64	1	0.99	0.39	1
BAMBI	10	12.3-p	0.026	0.078	3	1	1	0				NA	0.84	0.79	0.0061	0.72	NA	0.48	0.99	0.4	0.53	0.91	1	0.00024	NA	0.0025	0.99	0.87	0.21	NA	0.89	0.31	0.93	0.43	1	0.79	0.67	1	0.86	0.97	NA
FST	5	11.2q	0.027	0.079	3	17	0	17				0.049	0.29	0.92	0.011	0.095	0.89	0.3	0.45	0.39	0.87	0.83	0.01	NA	0.85	0.88	0.55	0.84	0.098	NA	0.97	0.46	0.63	0.71	1	0.89	0.71	1	0.92	0.79	NA
DNAJC6	1	31.3p	0.028	0.081	3	22	0	22		56.5	0.0022	NA	0.0058	0.5	4.2e-05	0.68	0.87	0.81	0.023	0.71	0.83	0.3	0.99	NA	NA	0.34	0.97	0.87	0.17	0.97	0.7	0.65	1	0.9	0.87	0.44	NA	1	0.9	0.54	1
ZDHHC1	16	22.1q	0.029	0.085	3	20	0	20				NA	0.012	0.52	0.0043	0.86	NA	0.049	0.47	1	NA	NA	0.69	NA	NA	0.21	1	NA	0.31	NA	0.74	NA	0.8	0.77	NA	0.86	NA	1	NA	0.86	NA
MLLT11	1	21q	0.031	0.09	3	1	0	1				NA	0.00015	0.83	0.42	0.85	NA	0.031	0.26	NA	NA	NA	0.5	NA	NA	0.97	0.84	1	0.53	NA	0.84	0.013	0.89	0.74	1	0.99	NA	1	0.94	0.65	NA
ESRRG	1	41q	0.032	0.092	3	1	1	0	1	100	0.04	NA	1	0.34	0.13	0.99	0.13	0.00016	1	0.63	0.3	0.66	0.63	0.023	0.89	0.043	0.89	1	0.71	0.41	0.9	NA	0.81	0.44	NA	0.7	0.62	1	0.92	0.44	1
MB	22	13.1q	0.042	0.12	3	6	0	6				0.0098	0.97	0.2	0.036	1	0.46	0.02	0.47	0.2	0.24	0.23	0.89	0.97	0.67	0.62	0.9	1	0.17	0.33	0.92	0.13	0.85	0.11	1	NA	0.77	1	0.93	0.97	NA
FSTL4	5	31.1q	0.047	0.13	3	13	12	1		14.3	0.47	NA	0.25	0.76	0.047	0.59	0.0056	0.048	0.86	0.079	0.62	0.38	0.96	0.64	NA	1	0.84	0.54	0.16	NA	0.79	NA	0.93	0.53	1	NA	0.71	1	0.95	0.52	NA
ALS2CR8	2	33.3q	0.048	0.13	3	12	0	12		15.4	0.44	NA	0.017	0.9	0.022	0.38	0.2	0.14	0.3	NA	0.7	0.2	1	NA	0.67	0.65	0.99	0.015	0.58	0.82	0.73	0.45	0.83	0.37	1	0.58	NA	1	0.97	0.7	NA
ARHGAP26	5	31q	0.049	0.13	3	10	7	3				0.68	0.018	0.58	0.35	1	0.003	0.12	0.7	0.81	0.056	0.49	1	0.39	0.11	0.043	0.89	1	0.53	0.91	0.93	0.68	0.26	0.37	0.95	0.46	0.76	1	0.96	0.65	1
EGR1	5	23-q	0.049	0.13	3	35	17	18		22.2	0.41	NA	0.014	NA	0.21	0.16	NA	0.66	0.86	0.73	0.72	0.047	0.033	NA	NA	0.62	0.84	0.59	0.57	NA	0.9	0.52	0.17	0.55	1	0.76	0.85	1	0.98	0.82	1
EML2	19	13.32q	0.05	0.13	3	4	3	1				0.15	0.027	0.4	0.98	0.71	NA	0.8	1	NA	0.37	0.72	1	0.014	0.82	0.00054	0.85	1	0.59	NA	0.93	0.63	0.91	0.21	1	0.69	0.51	1	0.95	0.6	1
TLE2	19	13.3p	0.051	0.13	3	27	12	15		35.7	0.09	0.046	0.025	0.89	0.15	0.97	0.68	0.11	0.002	0.74	0.29	0.35	1	NA	0.39	0.6	0.95	1	0.33	NA	0.87	NA	0.99	0.51	0.96	0.76	NA	1	0.87	0.33	1
NPY4R	10	11.2q	0.07	0.17	3	12	12	0		15.4	0.44	NA	0.026	0.91	0.029	0.24	NA	0.28	0.7	0.62	NA	NA	1	NA	NA	0.83	0.9	0.023	0.69	NA	NA	NA	0.87	0.87	NA	0.99	NA	1	0.92	0.8	NA
EDIL3	5	14q	0.12	0.26	3	1	0	1				NA	1	0.88	0.026	0.98	0.67	0.038	0.53	0.95	0.4	0.87	0.43	NA	0.71	0.036	0.93	0.8	1	0.093	0.79	NA	0.99	0.37	0.91	NA	0.62	1	0.87	0.6	NA
SRPX	X	21.1p	0.15	0.31	3	13	0	13	1	64.3	0.0014	NA	0.96	0.55	0.048	1	0.66	0.021	1	NA	0.048	0.71	0.74	NA	0.37	0.28	0.95	1	0.14	NA	0.97	0.27	0.64	0.82	0.97	0.85	NA	1	0.92	0.41	NA
DAAM2	6	21.1p	0.18	0.36	3	72	19	53		34.2	0.32	NA	0.48	1	0.37	1	0.92	0.74	0.84	0.9	0.38	0.049	0.028	0.035	1	0.21	0.82	1	0.75	0.47	0.87	NA	0.92	0.27	1	0.36	0.63	1	0.97	0.84	NA
SYT11	1	22q	0.3	0.5	3	172	141	31		64.2	0.0014	NA	0.019	0.89	1	0.95	NA	0.97	0.089	NA	0.89	0.62	1	0.034	NA	0.46	1	1	1	NA	0.85	0.026	0.65	0.64	1	0.94	0.62	1	0.92	0.88	NA
PITX1	5	31.1q	0.31	0.51	3	5	5	0				0.53	0.0097	0.73	0.33	0.66	0.046	0.82	0.65	0.87	0.96	0.84	1	NA	0.2	0.038	0.99	1	0.94	0.24	0.91	0.54	1	0.62	1	0.77	1	NA	0.87	0.9	1
FAM174A	5	21.1q	8.5e-07	4.9e-05	2	9	6	3				0	NA	0.31	NA	NA	0.001	NA	NA	0.17	NA	NA	NA	0.083	NA	NA	NA	NA	NA	NA	NA	NA	NA	NA	NA	NA	NA	1	NA	0.17	NA
BOD1L1	4	16.1p	9.2e-06	0.00021	2	6	0	6		28.6	0.22	0	NA	NA	NA	1	0.52	NA	NA	0.95	NA	NA	NA	NA	0.14	0.0006	0.93	NA	NA	0.13	0.82	NA	NA	0.096	1	NA	NA	NA	NA	0.61	NA
ZNF488	10	11.22q	0.0003	0.0067	2	14	0	14		26.7	0.2	NA	0.54	0.36	0.8	0.99	NA	0.19	0.97	NA	NA	NA	0.42	0	0.06	0.011	0.83	NA	0.92	NA	0.8	NA	0.97	0.79	1	0.55	0.77	1	NA	0.64	NA
NRXN2	11	13q	0.00035	0.0078	2	30	26	4	1	32.3	0.15	0.14	0.85	1	0.52	0.67	0.86	0.35	0.71	0.28	0.15	0.95	1	NA	0.33	1	0.89	1	0.95	0.51	0.66	0.0033	0.91	0.73	1	0.9	0.83	1	0.98	0	NA
ADD2	2	13.3p	0.00058	0.0087	2	3	0	3				NA	0.29	0.8	0.04	0.54	0.99	0.27	0.79	0.56	0.3	0.66	1	NA	0.59	0.95	0.83	0.44	0.91	0.53	0.57	0.42	1	0.95	0.95	0	0.81	1	0.94	0.67	NA
APOE	19	13.31q	0.0008	0.0087	2	22	2	20		34.8	0.096	NA	0.019	NA	0.88	0.75	NA	0.1	0.97	0.89	0.52	0.76	1	NA	NA	0	0.9	1	0.27	NA	0.93	NA	1	0.57	0.89	0.73	0.82	1	0.96	0.77	1
TBCK	4	24q	0.00081	0.0087	2	1	0	1				0.0011	NA	0.17	NA	0.96	2e-07	NA	NA	0.76	NA	NA	NA	NA	NA	0.29	NA	NA	NA	NA	NA	NA	NA	0.25	NA	NA	NA	NA	NA	0.4	NA
TMEM248	7	11.21q	0.00093	0.0087	2	8	2	6				1.3e-06	NA	NA	NA	NA	0.06	NA	NA	0.19	NA	NA	NA	0.0012	NA	NA	NA	NA	0.096	NA	NA	NA	NA	0.13	0.84	NA	0.75	1	NA	0.21	1
MAP3K1	5	11.2q	0.00097	0.0087	2	13	9	4	1	14.3	0.47	1.3e-11	NA	0.87	NA	NA	0.0039	NA	NA	0.85	NA	NA	NA	0.67	NA	NA	0.95	NA	NA	NA	0.83	NA	NA	NA	NA	NA	NA	1	NA	NA	1
CXorf38	X	11p	0.0013	0.0087	2	6	0	6				NA	0.94	7.9e-08	0.029	0.69	NA	0.086	0.54	NA	NA	NA	0.24	NA	NA	0.097	0.9	NA	0.41	NA	NA	NA	0.8	0.14	NA	0.27	0.59	1	NA	0.21	NA
ATP8B2	1	21.3q	0.0013	0.0087	2	2	0	2				NA	9.2e-17	0.23	0.5	0.76	NA	0.3	0.00026	NA	0.94	0.86	1	NA	NA	0.35	0.92	1	0.91	NA	0.89	NA	1	0.86	NA	0.17	NA	1	0.98	0.81	NA
TTLL7	1	31.1p	0.0013	0.0087	2	13	0	13		21.4	0.22	NA	3.5e-13	0.54	0.1	1	0.22	0.29	1.2e-05	0.071	NA	NA	0.12	NA	NA	0.097	NA	1	0.61	0.91	0.97	NA	0.59	0.57	1	0.61	NA	1	0.97	0.9	NA
GSTM2	1	13.3p	0.0014	0.0087	2	10	0	10				NA	1.5e-07	0.22	0.052	0.084	NA	0.098	0.055	0.075	0.076	0.58	0.051	NA	NA	0.3	NA	0.28	0.44	NA	0.37	NA	0.16	0.019	1	0.36	0.84	1	0.97	0.27	1
NRG2	5	23-q	0.0017	0.0087	2	2	2	0				NA	2.2e-19	0.29	0.81	0.85	0.063	0.052	0.52	0.13	0.043	0.089	0.53	NA	0.73	0.48	0.68	1	0.3	0.91	0.72	NA	0.77	0.58	1	0.73	0.76	1	0.98	0.5	1
SPIRE2	16	24q	0.0018	0.0088	2	4	0	4				NA	0.72	0.14	0.00038	1	NA	0.0018	0.94	0.23	NA	NA	1	NA	NA	0.11	NA	NA	0.32	NA	NA	NA	1	0.11	1	0.24	0.51	1	NA	0.13	NA
KIF21B	1	32.1q	0.0018	0.0088	2	14	4	10		13.3	0.5	NA	2.3e-10	0.77	0.71	0.9	NA	0.38	0.0009	0.57	0.64	0.68	0.23	NA	NA	0.28	0.66	0.63	0.66	NA	0.97	NA	0.78	0.51	0.93	0.41	0.35	1	0.92	0.69	NA
ZFAND4	10	11.22q	0.002	0.009	2	1	0	1				NA	1.6e-05	NA	0.44	0.61	0.28	NA	0.5	0.34	NA	NA	NA	0.0078	0.32	0.44	0.7	NA	NA	0.48	0.7	NA	NA	0.15	0.89	NA	NA	1	NA	0.36	NA
CDT1	16	24.3q	0.002	0.009	2	46	10	36	1	31.9	0.22	NA	0.47	NA	1.5e-08	1	NA	0.16	0.93	0.011	0.67	0.84	NA	NA	NA	1	0.77	1	0.77	NA	NA	0.15	NA	0.93	0.95	0.13	0.72	1	0.92	0.19	NA
ZFP1	16	22.3q	0.0021	0.0094	2	11	8	3				NA	0.43	0.99	0.00055	0.65	NA	8.2e-06	0.56	0.2	NA	NA	0.6	NA	NA	0.54	0.83	NA	0.29	NA	0.69	NA	0.58	0.11	1	0.15	0.94	1	NA	0.26	NA
PLK2	5	12.1-q	0.0021	0.0094	2	10	0	10				2.2e-11	0.33	0.96	0.00017	1	0.67	0.073	1	0.47	0.31	0.24	1	NA	0.15	1	0.6	1	0.6	0.35	0.9	0.9	0.52	0.34	1	0.27	0.56	1	0.98	0.55	NA
ZNF44	19	13.2p	0.0024	0.01	2	6	3	3				NA	0.00014	0.62	0.86	0.51	0.57	0.059	0.37	0.85	0.39	0.00058	0.06	0.088	0.39	0.39	0.9	1	0.38	0.4	0.56	NA	0.53	0.48	0.8	0.55	0.38	1	1	0.35	NA
LYZ	12	15q	0.0025	0.01	2	2	0	2				NA	0.56	NA	0.34	0.44	NA	0.27	0.075	0.012	0.11	0.72	0.36	NA	NA	6.8e-06	0.48	0.75	0.86	NA	0.91	0.79	0.72	0.29	0.95	NA	0.91	1	0.93	0.28	1
HOMER1	5	14.2q	0.0025	0.011	2	7	5	2		50	0.042	NA	2.2e-08	0.45	0.14	0.49	0.15	0.63	0.28	0.81	0.65	0.011	1	NA	0.43	0.94	0.9	1	0.25	0.76	0.86	NA	0.43	0.18	0.74	0.76	0.25	1	0.97	0.41	NA
CDK20	9	22.1q	0.0026	0.011	2	10	0	10	1	18.2	0.37	NA	NA	0.22	NA	0.34	0.0012	NA	NA	0.32	0.83	0.11	NA	0.26	0.066	0.0052	0.69	NA	NA	NA	0.95	NA	NA	0.072	1	NA	NA	1	NA	0.38	1
AR	X	12q	0.0027	0.011	2	38	24	14	5	33.3	0.15	NA	0.88	0.5	4.9e-07	0.077	0.55	0.33	0.34	NA	0.3	0.3	0.0032	0.47	0.15	0.86	0.82	1	0.57	NA	0.93	0.52	0.52	0.74	1	NA	0.13	1	0.95	0.87	NA
TSPAN7	X	11.4p	0.0027	0.011	2	21	9	12		9.1	0.72	NA	0.97	0.68	2.1e-07	1	0.63	0.048	0.91	NA	0.07	0.27	0.16	NA	0.21	0.39	0.79	0.28	0.11	NA	0.82	NA	0.93	0.9	0.88	0.3	0.52	1	0.94	0.84	1
ST3GAL4	11	23-q	0.0027	0.011	2	10	0	10		18.2	0.37	5.3e-07	1	0.94	0.0046	0.55	0.11	0.08	1	0.1	0.73	0.32	0.4	NA	0.22	0.33	0.95	0.44	0.36	0.46	0.98	0.28	0.49	0.18	0.9	0.6	NA	1	0.96	0.6	1
IBA57	1	42.13q	0.0028	0.012	2	5	0	5				NA	0.003	NA	0.17	0.85	NA	NA	0.0017	0.79	NA	NA	NA	NA	NA	0.079	0.85	0.18	NA	NA	NA	NA	NA	0.98	NA	NA	NA	1	0.92	0.58	NA
CNTN5	11	22.1q	0.0028	0.012	2	2	0	2				NA	2.5e-10	0.49	0.23	0.039	0.38	0.12	0.3	0.68	0.1	0.8	0.88	0.078	0.64	0.81	0.84	1	0.32	0.97	0.99	0.34	0.98	0.73	0.93	NA	0.75	1	0.92	0.31	1
IRF1	5	23-q	0.0029	0.012	2	7	4	3				NA	1.3e-07	0.95	0.15	1	NA	0.13	0.53	0.25	0.49	0.18	0.96	0.041	NA	0.06	0.88	0.44	0.72	NA	0.66	0.6	0.63	0.36	1	0.27	0.28	1	1	0.87	1
SEMA6A	5	23q	0.0029	0.012	2	21	17	4		18.2	0.41	0.14	0.08	0.41	0.56	0.45	1.5e-06	0.31	0.71	0.94	0.76	0.75	0.37	NA	0.0074	0.21	1	0.56	0.2	0.41	0.91	NA	0.29	0.56	1	0.93	NA	1	0.9	0.37	NA
BCAT2	19	NA	0.0029	0.012	2	2	0	2				NA	2.8e-06	0.38	0.35	0.89	NA	0.55	1	0.96	0.2	0.069	0.46	0.0025	NA	0.44	0.9	1	0.4	NA	0.68	0.14	0.91	0.15	1	0.65	NA	1	0.99	0.2	NA
KLF11	2	25p	0.0029	0.012	2	8	0	8				NA	0.83	0.98	5.9e-05	0.06	NA	0.29	0.47	NA	0.085	0.14	0.011	0.82	NA	0.099	0.99	0.4	0.13	NA	0.61	NA	0.9	0.77	0.99	0.8	0.5	1	1	0.55	1
TMOD4	1	12q	0.0031	0.013	2	87	41	46		53.4	0.0097	NA	0.0034	0.7	0.31	0.21	NA	0.17	0.5	0.32	NA	NA	0.013	NA	NA	0.39	0.93	NA	0.42	NA	NA	NA	0.55	0.16	NA	NA	0.25	1	NA	0.88	NA
USP11	X	11.23p	0.0033	0.013	2	13	6	7				NA	1	0.071	0.1	0.87	NA	0.89	0.86	NA	0.019	0.21	1.6e-05	NA	NA	0.71	0.68	1	0.14	NA	0.66	NA	0.53	0.48	1	0.48	0.59	1	0.94	0.37	NA
KIFC3	16	13-q	0.0034	0.013	2	34	19	15				0.069	0.11	0.75	4.9e-09	0.95	0.13	0.54	0.94	0.58	0.2	0.26	0.99	NA	0.64	0.49	0.71	1	0.005	0.24	0.92	NA	1	0.92	1	0.57	0.61	1	0.93	0.71	NA
STC2	5	35.2q	0.0034	0.014	2	15	0	15		25	0.22	1.5e-07	0.97	0.97	0.0026	0.26	0.83	0.63	0.96	0.84	1	0.93	0.82	NA	0.3	0.63	0.76	0.45	0.58	0.11	0.94	NA	0.39	0.088	0.87	0.55	0.43	1	0.98	0.28	NA
STK10	5	35.1q	0.0035	0.014	2	1	0	1				0.91	6.7e-06	0.57	0.15	0.68	0.0049	0.26	0.056	0.75	0.47	0.69	0.28	NA	0.15	0.2	0.78	0.81	0.57	0.12	0.99	NA	0.92	0.3	0.85	0.3	0.77	1	0.98	0.32	1
GNL3L	X	11.22p	0.0037	0.015	2	296	191	105	3	68.4	0.0017	NA	0.93	0.33	0.89	0.78	0.55	0.63	0.19	NA	0.32	0.25	4.7e-05	NA	NA	0.08	0.98	0.99	0.65	NA	0.92	NA	0.015	0.35	1	0.83	0.15	1	0.96	0.49	NA
GOLGA8A	15	14q	0.0039	0.015	2	2	2	0				NA	0.011	0.0016	0.29	0.6	NA	0.072	0.93	0.18	NA	NA	0.05	NA	NA	0.15	NA	1	0.48	NA	0.84	NA	0.6	0.29	NA	0.61	NA	NA	0.96	0.82	NA
SLC26A2	5	31-q	0.0042	0.016	2	14	9	5		13.3	0.5	NA	0.0084	0.44	0.0031	0.94	NA	0.076	0.65	0.84	0.34	0.22	0.74	NA	NA	0.31	0.58	0.71	0.79	NA	0.81	NA	0.34	0.74	1	0.15	NA	1	0.8	0.43	NA
PPARGC1B	5	33.1q	0.0042	0.016	2	6	5	1				NA	5.4e-06	0.2	1	0.26	0.012	0.26	0.52	0.054	NA	NA	0.81	NA	0.073	0.32	0.98	NA	0.62	0.89	0.76	NA	0.66	0.64	NA	0.59	NA	1	NA	1	NA
CD79A	19	13.2q	0.0043	0.016	2	4	1	3				NA	0.063	0.21	0.015	0.22	NA	0.5	0.5	0.86	0.19	0.77	1	NA	NA	2.4e-06	0.59	0.7	0.18	NA	0.92	NA	1	0.66	1	0.85	NA	1	0.94	0.51	NA
EDA	X	12-q	0.0045	0.017	2	1	0	1				NA	0.89	0.37	0.1	0.14	0.33	0.097	0.68	NA	0.14	0.26	0.00041	NA	0.013	0.077	0.96	0.44	0.68	NA	0.9	NA	0.52	0.79	1	0.93	0.52	1	0.97	0.93	NA
RCN1	11	13p	0.0046	0.017	2	1	0	1				NA	0.014	0.57	0.051	0.32	0.073	0.14	0.32	0.27	0.023	0.45	0.56	NA	NA	0.45	NA	1	0.47	NA	0.88	0.092	0.96	0.5	1	0.34	NA	1	0.88	0.22	1
CYB561D1	1	13.2p	0.0046	0.017	2	7	0	7				NA	0.0025	0.88	2.6e-06	1	NA	0.28	0.09	NA	NA	NA	1	NA	NA	0.97	0.93	NA	0.33	NA	0.82	NA	1	0.92	0.89	0.84	0.61	1	NA	0.26	NA
HSD17B2	16	24.1-q	0.0047	0.018	2	17	8	9	1	11.1	0.6	NA	0.34	0.77	9.7e-06	0.69	2.8e-05	0.2	0.98	0.37	0.14	0.18	1	0.4	0.37	0.96	0.79	0.93	0.42	0.46	0.88	0.73	1	0.65	0.97	NA	0.71	1	0.86	0.25	NA
ALDH2	12	24.12q	0.0047	0.018	2	1	0	1				NA	0.48	0.78	0.0085	0.79	NA	0.85	0.86	0.35	0.55	0.41	0.96	0.3	NA	4.7e-08	0.78	1	0.51	NA	0.68	NA	1	0.64	1	0.24	0.28	1	0.95	0.43	1
PIM3	22	13q	0.005	0.019	2	4	0	4				NA	0.39	NA	0.0045	NA	NA	0.4	0.98	NA	NA	NA	NA	NA	NA	0.0029	NA	NA	0.46	NA	NA	NA	NA	0.14	NA	0.44	NA	1	NA	0.72	NA
SNAI1	20	13.2q	0.0052	0.019	2	1	0	1				NA	0.19	0.066	0.2	1	NA	0.46	0.28	0.058	0.0013	0.15	0.9	NA	NA	0.91	0.85	0.21	0.025	NA	0.86	NA	1	0.35	0.88	0.65	0.65	1	0.95	0.96	1
GIMAP2	7	36.1q	0.0052	0.019	2	80	18	62		30.9	0.5	NA	1.9e-08	NA	0.72	0.87	NA	0.41	0.16	0.9	NA	NA	1	0.55	NA	0.0061	0.74	NA	0.84	NA	0.87	NA	1	0.61	1	NA	NA	1	NA	0.76	1
CXorf36	X	11.3-p	0.0053	0.02	2	38	18	20		20.5	0.48	NA	0.064	0.83	0.0012	0.59	0.89	0.78	0.061	NA	0.19	0.068	0.028	NA	NA	0.92	0.9	1	0.24	NA	NA	NA	0.093	0.5	1	NA	0.93	1	0.93	0.5	NA
ADAM19	5	33.3q	0.0055	0.02	2	13	5	8		14.3	0.47	NA	5.7e-06	0.27	0.98	0.43	NA	0.34	0.017	0.91	0.98	0.96	1	NA	NA	0.39	0.65	0.48	0.92	NA	0.94	0.076	1	0.65	0.89	0.29	0.28	1	0.94	0.6	NA
RASSF5	1	31q	0.0057	0.021	2	37	12	25		26.3	0.29	0.72	4.2e-08	0.61	0.76	0.8	0.61	0.85	0.0042	0.16	NA	NA	0.74	0.57	0.29	0.62	0.9	NA	0.98	0.31	0.95	NA	0.71	0.54	1	NA	NA	1	NA	0.67	1
IDH1	2	32-q	0.0059	0.022	2	25	14	11	2	30.8	0.15	NA	0.42	0.89	0.001	0.32	NA	0.24	0.18	0.84	0.084	0.052	0.003	NA	NA	0.32	1	1	0.38	NA	0.83	0.73	0.22	0.21	NA	0.77	NA	1	0.98	0.81	NA
ZNF474	5	23.2q	0.0059	0.022	2	5	0	5	1			NA	0.0045	0.16	0.33	0.5	0.37	NA	0.013	0.84	NA	NA	NA	NA	NA	NA	NA	NA	0.83	0.053	NA	NA	NA	NA	NA	NA	NA	1	NA	NA	NA
RAI2	X	22p	0.006	0.022	2	10	0	10				NA	0.95	0.54	1.4e-06	0.92	0.33	0.38	0.89	NA	0.012	0.87	0.85	NA	0.29	0.07	0.74	0.27	0.072	NA	0.71	NA	1	0.97	0.85	0.53	0.38	1	0.99	0.93	1
ZC3H10	12	13.2q	0.0061	0.022	2	6	4	2				NA	0.55	0.71	3.3e-05	0.73	NA	0.61	0.45	0.6	NA	NA	0.018	NA	NA	0.11	0.86	NA	0.58	NA	0.84	NA	0.42	0.16	NA	0.46	0.52	1	NA	0.47	NA
ZFHX2	14	11.2q	0.0061	0.022	2	2	0	2	1	66.7	0.074	NA	0.25	NA	0.023	0.61	NA	0.058	0.053	0.25	0.55	0.29	NA	0.32	NA	0.012	NA	0.23	0.39	NA	0.96	NA	NA	0.76	NA	0.29	NA	NA	0.98	0.82	NA
NES	1	23q	0.0061	0.022	2	4	0	4				NA	8.1e-09	0.7	0.29	0.89	NA	0.83	0.0048	NA	0.99	0.9	1	NA	NA	0.93	0.93	1	0.24	NA	0.84	NA	0.55	0.8	1	0.63	0.5	1	0.94	0.23	NA
KITLG	12	22q	0.0065	0.023	2	10	0	10				0.00059	0.27	0.99	0.0035	1	0.74	0.21	0.32	0.3	0.4	0.1	0.58	0.67	0.51	0.42	0.93	1	0.071	0.64	0.47	0.14	1	0.15	0.96	0.73	0.76	1	0.92	0.45	1
TMEM8A	16	13.3p	0.0065	0.024	2	1	0	1				NA	NA	0.21	NA	0.42	NA	NA	NA	0.38	0.013	0.053	NA	NA	NA	0.027	0.94	NA	NA	NA	0.84	NA	NA	0.78	1	NA	NA	NA	NA	0.17	NA
SOAT1	1	25q	0.0066	0.024	2	12	3	9				NA	3.2e-06	0.82	0.57	0.48	NA	0.07	0.04	0.17	0.082	0.1	1	NA	NA	0.43	0.78	1	0.97	NA	0.84	NA	1	0.4	0.98	0.42	0.8	1	0.98	0.52	NA
MAF	16	22-q	0.0071	0.025	2	35	19	16		22.2	0.41	0.069	0.32	1	0.0039	0.2	0.071	0.45	0.23	0.27	0.078	0.23	0.0076	NA	0.14	0.65	0.84	1	0.75	NA	0.66	NA	0.36	0.82	1	0.79	0.61	1	1	0.55	1
KCNMA1	10	22q	0.0078	0.027	2	12	0	12				0.59	0.024	0.061	0.0013	0.61	0.46	0.16	1	0.96	0.58	0.65	0.29	0.42	0.32	0.86	0.91	1	0.051	0.96	0.84	NA	0.67	0.068	0.81	0.21	NA	1	0.87	0.41	1
TAB3	X	21.2p	0.0079	0.028	2	10	0	10		27.3	0.15	NA	0.96	0.11	0.001	NA	0.026	0.079	0.98	NA	NA	NA	1	NA	NA	NA	0.76	NA	NA	NA	NA	NA	1	NA	0.59	0.63	NA	1	NA	0.31	NA
MCHR1	22	13.3q	0.008	0.028	2	1	1	0				NA	0.2	NA	0.65	0.46	NA	0.46	0.43	0.63	0.92	0.74	NA	0.26	NA	0.0016	0.86	0.91	0.88	NA	0.83	NA	NA	0.16	0.78	0.96	0.48	1	0.95	0.19	NA
THEM5	1	21.3q	0.0082	0.029	2	7	6	1		25	0.26	NA	0.22	0.63	0.43	0.84	NA	0.97	1	0.64	NA	NA	0.00033	NA	NA	0.028	NA	NA	0.26	NA	NA	NA	0.39	0.28	1	0.46	0.88	1	NA	0.5	1
TMOD1	9	22q	0.0087	0.03	2	3	0	3				NA	0.42	0.13	0.41	0.79	0.00035	0.17	0.84	0.67	0.063	0.18	0.42	NA	0.033	0.15	0.84	1	0.094	NA	NA	0.72	0.82	0.57	NA	0.56	0.99	1	0.95	0.46	1
TLR6	4	16.1p	0.0097	0.033	2	40	0	40	1	22	0.46	NA	6.7e-07	0.36	0.95	1	NA	0.69	0.0017	0.32	0.057	0.74	0.93	NA	NA	0.61	1	1	0.56	NA	0.93	0.39	0.89	0.91	0.73	NA	0.52	1	0.95	0.91	NA
SYCP3	12	23.2q	0.01	0.034	2	27	13	14		14.3	0.58	NA	0.36	0.34	0.00036	0.19	NA	0.72	0.74	0.4	NA	NA	0.05	NA	NA	0.62	0.6	NA	0.16	NA	NA	NA	0.33	0.99	NA	NA	0.71	1	NA	0.87	NA
MC1R	16	24.3q	0.011	0.036	2	3	2	1				NA	0.17	NA	0.00047	0.33	NA	0.016	0.37	0.42	0.15	0.26	NA	NA	NA	0.44	0.98	0.44	0.078	NA	NA	0.35	NA	0.65	1	0.76	0.98	NA	0.97	0.83	1
ABHD8	19	13.12p	0.011	0.037	2	1	1	0				NA	0.0098	0.62	0.11	0.57	NA	0.074	1	0.27	0.25	0.013	NA	NA	NA	0.37	0.77	0.65	0.68	NA	0.95	0.086	NA	0.53	NA	0.47	0.92	1	0.9	0.26	NA
GRN	17	21.32q	0.011	0.037	2	5	1	4				NA	0.74	0.84	0.28	0.73	NA	0.12	0.22	0.28	0.71	0.36	0.38	NA	NA	0.0021	0.62	1	0.47	NA	0.88	0.013	0.96	0.71	0.95	0.15	NA	1	0.92	0.83	NA
GUCA2B	1	34-p	0.011	0.037	2	108	52	56		60.6	0.0014	NA	0.58	NA	0.99	0.2	NA	0.18	1	0.42	0.09	0.86	0.73	NA	NA	0.00071	0.67	0.021	0.85	NA	0.79	NA	0.59	0.73	0.76	NA	0.91	1	0.98	0.42	NA
ITM2A	X	13.3-q	0.011	0.037	2	10	0	10		18.2	0.37	NA	0.83	0.58	1.2e-06	0.77	0.82	0.34	0.96	NA	0.062	0.44	0.045	NA	0.9	0.053	0.85	1	0.34	NA	0.95	NA	0.3	0.78	0.99	NA	0.5	1	0.98	0.52	1
NNMT	11	23.1q	0.011	0.038	2	17	0	17		27.8	0.17	0.0003	0.38	0.29	0.0058	0.76	0.38	0.23	0.22	0.06	0.22	0.18	1	NA	0.53	0.89	0.91	0.48	0.25	NA	0.96	0.8	0.98	0.14	1	NA	0.39	1	0.96	0.86	1
GNB4	3	27.1q	0.012	0.039	2	3	0	3				0.00012	0.018	0.66	0.14	0.8	0.35	0.054	0.96	0.2	NA	NA	1	NA	0.32	0.46	0.76	NA	0.81	0.68	0.81	NA	0.94	0.55	0.87	0.17	NA	1	NA	0.5	NA
FAM78A	9	34q	0.012	0.039	2	2	0	2				NA	0.023	0.89	0.064	1	NA	0.17	0.56	0.92	NA	NA	0.96	NA	NA	0.00064	0.98	NA	0.44	NA	0.81	NA	0.53	0.17	1	NA	NA	1	NA	0.19	1
SSTR2	17	24q	0.012	0.039	2	6	0	6				NA	0.61	0.89	0.14	0.98	NA	0.59	0.13	0.44	0.17	0.48	0.01	NA	NA	0.3	0.79	1	0.032	NA	0.88	0.057	0.61	0.9	NA	0.22	0.92	1	0.95	0.76	NA
VEGFB	11	13q	0.012	0.04	2	10	0	10		18.2	0.37	NA	0.42	NA	0.0073	0.5	NA	0.00035	0.55	0.47	0.98	0.69	1	NA	NA	0.14	0.85	0.81	0.29	NA	0.88	0.77	0.15	0.069	1	0.94	0.5	1	0.92	0.83	1
IFI16	1	22q	0.012	0.04	2	5	0	5				NA	1.9e-10	0.41	1	1	0.38	0.5	0.0095	0.99	0.58	0.95	0.91	NA	0.57	0.27	0.99	0.8	0.94	NA	0.96	NA	1	0.65	1	0.66	NA	1	0.96	0.87	1
CTSK	1	21q	0.013	0.042	2	12	7	5		15.4	0.44	NA	5.9e-11	0.94	0.65	0.072	NA	0.56	0.58	NA	0.85	0.69	1	0.93	NA	0.043	0.9	1	0.76	NA	0.87	0.88	1	0.61	1	0.87	0.5	1	0.95	0.51	1
WDR96	10	25.1q	0.013	0.043	2	32	0	32		15.2	0.57	NA	0.19	NA	0.0009	0.62	0.79	NA	0.99	0.24	0.5	0.34	NA	NA	0.89	0.36	0.87	0.038	NA	0.6	NA	NA	NA	0.8	0.89	NA	0.3	1	0.84	0.9	NA
COL4A5	X	22q	0.013	0.043	2	7	5	2				NA	1.6e-05	0.82	2.9e-05	0.82	0.21	0.39	0.87	NA	0.3	0.79	0.79	0.61	0.23	0.43	0.93	0.88	0.77	NA	0.93	NA	1	0.85	0.88	0.91	NA	1	0.97	0.74	NA
DMGDH	5	14.1q	0.013	0.044	2	4	0	4				0.34	0.7	0.6	0.00043	0.99	0.091	0.62	0.76	0.11	NA	NA	0.034	NA	NA	1	0.96	NA	0.18	0.93	0.96	NA	0.32	0.43	1	NA	0.49	1	NA	0.18	NA
FGFR4	5	33-q	0.014	0.044	2	1	0	1				NA	0.56	0.65	0.22	0.072	NA	0.19	0.64	0.51	0.69	0.94	0.16	NA	NA	0.0021	0.98	0.19	0.81	NA	0.81	0.71	0.85	0.89	1	0.43	0.64	1	0.94	0.63	1
ZNF579	19	NA	0.014	0.044	2	1	0	1				NA	0.0036	NA	4.1e-06	0.55	NA	0.17	0.99	0.31	NA	NA	1	NA	NA	0.59	0.99	NA	0.38	NA	0.99	NA	0.95	0.68	1	0.42	0.79	1	NA	0.36	NA
S100A10	1	21q	0.014	0.044	2	6	2	4				NA	0.00017	0.32	0.16	0.94	NA	0.48	0.0058	0.96	0.89	0.76	0.72	1	NA	0.11	0.93	0.29	0.84	NA	0.86	0.2	1	0.18	0.76	0.16	0.99	1	0.95	0.75	1
DDX6	11	23.3q	0.014	0.045	2	2	0	2				NA	0.48	0.086	0.0034	0.36	0.34	0.02	0.99	0.6	0.45	0.59	0.27	NA	NA	0.25	0.99	1	0.26	NA	0.86	NA	0.68	0.22	1	0.29	0.4	1	0.96	0.34	1
PRKCDBP	11	15.4p	0.014	0.045	2	3	3	0				NA	0.91	NA	0.62	0.65	NA	0.8	1	0.36	0.41	0.7	0.011	NA	NA	0.026	0.92	1	0.12	NA	0.97	0.43	0.23	0.12	0.84	0.28	NA	1	0.92	0.58	NA
C1orf210	1	34.2p	0.014	0.047	2	14	3	11		53.3	0.0091	NA	0.75	0.61	0.068	0.55	NA	0.17	0.17	0.42	NA	NA	0.031	NA	NA	0.024	NA	NA	0.68	NA	NA	NA	0.54	0.15	NA	NA	1	1	NA	0.97	NA
ARHGEF19	1	36.13p	0.015	0.048	2	27	14	13		25	0.26	NA	0.54	0.7	0.057	1	NA	0.095	0.14	0.028	NA	NA	0.006	NA	NA	0.86	0.9	NA	0.99	NA	0.85	0.33	0.56	0.49	NA	0.32	0.78	1	NA	0.82	NA
TEX261	2	13.2p	0.015	0.049	2	20	0	20				NA	0.0076	0.54	5.7e-05	0.36	NA	0.61	0.89	0.55	0.43	0.36	1	NA	NA	0.079	0.95	0.76	0.19	NA	0.9	NA	1	0.56	NA	0.5	0.87	1	0.81	0.58	NA
GALE	1	36-p	0.016	0.052	2	14	14	0				NA	0.14	NA	0.38	1	NA	0.16	0.74	0.36	0.0014	0.42	NA	NA	NA	0.007	0.9	1	0.47	NA	0.95	NA	NA	0.62	0.94	0.14	0.72	1	1	0.94	1
EDN3	20	13.2-q	0.017	0.055	2	2	2	0				NA	0.5	0.63	0.83	0.65	0.37	0.91	0.65	0.093	0.99	0.53	0.93	0.7	0.43	1	0.68	0.004	0.5	0.83	0.92	NA	0.91	0.9	0.9	NA	0.94	1	0.95	0.11	1
TCF15	20	13p	0.019	0.058	2	1	0	1				NA	0.69	0.38	0.97	0.47	NA	0.5	0.093	0.46	0.63	0.79	1	NA	NA	0.0013	0.96	0.21	0.29	NA	0.98	NA	0.82	0.72	0.93	0.78	0.34	1	0.92	0.44	NA
FAM69A	1	22p	0.019	0.059	2	5	0	5		50	0.04	NA	0.0021	0.41	0.27	0.8	0.45	0.51	0.035	0.97	NA	NA	0.14	NA	NA	0.11	0.56	1	0.86	NA	0.79	NA	0.92	NA	NA	0.54	NA	1	0.98	NA	NA
RASSF4	10	11.1q	0.019	0.06	2	9	0	9				NA	0.011	1	0.067	1	NA	0.29	0.59	0.49	0.075	0.018	0.42	NA	NA	0.2	0.93	0.71	0.097	NA	0.77	0.24	0.51	0.38	1	0.33	0.61	1	1	0.68	NA
POU2AF1	11	23.1q	0.02	0.062	2	3	0	3				NA	0.075	0.3	1.7e-05	1	NA	0.12	0.25	NA	0.54	0.077	0.64	0.82	NA	0.74	0.97	1	0.025	NA	0.72	0.99	0.92	0.42	1	NA	0.79	1	0.93	0.85	1
BCAM	19	12-q	0.02	0.062	2	10	6	4				NA	0.042	0.5	0.39	0.19	NA	0.27	0.12	0.38	0.99	0.84	1	0.0074	NA	0.19	0.74	1	0.73	NA	NA	NA	1	0.78	0.68	0.77	0.42	1	0.94	0.78	NA
GSTP1	11	13.2q	0.02	0.063	2	12	0	12				NA	0.089	NA	0.059	1	NA	0.49	0.022	0.84	0.83	0.62	0.63	NA	NA	0.0004	0.75	0.84	0.45	NA	0.96	0.24	0.48	0.19	0.92	0.64	0.99	1	0.98	0.78	1
TMPRSS13	11	23q	0.021	0.063	2	4	0	4				NA	1	0.7	2.2e-05	1	NA	0.0043	1	0.64	NA	NA	1	0.67	NA	0.58	0.92	NA	0.32	NA	0.89	NA	0.61	0.67	0.66	NA	NA	1	NA	0.51	NA
EFEMP2	11	13q	0.021	0.064	2	1	0	1				NA	0.0016	0.93	0.18	1	NA	0.51	0.49	0.51	0.47	0.51	1	NA	NA	1.3e-05	0.84	0.57	0.56	NA	0.96	NA	0.6	0.88	0.96	0.44	0.76	1	0.95	0.89	1
ASNA1	19	13.13p	0.021	0.065	2	8	6	2				NA	3e-05	0.97	0.079	1	NA	0.25	0.099	NA	0.34	0.55	0.3	NA	NA	0.98	0.9	0.99	0.18	NA	0.95	0.02	0.7	0.45	1	0.72	NA	1	0.96	0.8	1
COL24A1	1	22.3-p	0.021	0.065	2	8	1	7				NA	0.00032	0.93	0.62	0.36	0.72	0.14	0.0089	0.25	NA	NA	0.21	NA	0.92	0.92	0.93	NA	0.94	NA	NA	NA	0.46	0.48	NA	NA	NA	1	NA	0.75	1
DENND1C	19	13.3p	0.021	0.066	2	16	9	7		52.9	0.0089	NA	0.0047	0.15	0.91	1	0.66	0.083	0.00044	0.68	0.15	0.17	NA	NA	NA	0.68	0.92	0.93	0.51	NA	NA	NA	NA	0.92	1	NA	0.95	1	0.86	0.89	NA
EVI5L	19	13p	0.024	0.071	2	4	2	2				0.0031	0.015	0.26	0.38	1	0.58	0.051	0.82	0.6	NA	NA	1	NA	0.85	0.053	0.89	NA	0.3	0.39	0.86	NA	0.81	0.51	1	0.87	0.91	1	NA	0.74	NA
GPRASP1	X	22.1q	0.024	0.072	2	1	0	1				NA	0.6	NA	0.00029	0.17	NA	0.38	0.46	NA	0.26	0.3	1	NA	NA	0.89	NA	0.95	0.043	NA	0.96	NA	0.86	0.8	1	0.7	0.92	1	0.87	0.99	NA
RFPL2	22	12.3q	0.024	0.072	2	1	0	1				NA	0.88	0.99	0.96	0.12	NA	0.14	0.1	0.61	0.63	0.1	0.0096	NA	NA	0.015	0.95	1	0.86	NA	0.97	NA	0.49	0.38	NA	NA	0.34	1	0.94	0.77	NA
CAPN12	19	13.2q	0.024	0.072	2	16	6	10		23.5	0.26	NA	0.00084	0.87	0.17	1	NA	0.59	0.014	0.41	NA	NA	1	NA	NA	0.27	0.72	NA	0.77	NA	0.86	NA	0.84	0.65	0.75	0.49	0.61	1	NA	0.76	1
ECM1	1	21q	0.024	0.072	2	8	0	8				NA	0.4	0.63	0.061	0.86	NA	0.071	0.047	NA	0.65	0.19	0.51	NA	NA	0.00081	0.9	1	0.45	NA	0.74	0.47	0.98	0.3	1	0.5	0.44	1	0.97	0.98	1
NFE2	12	13q	0.025	0.074	2	73	48	25	1	39.2	0.18	NA	0.061	0.68	0.34	0.9	NA	0.36	0.29	0.77	0.92	0.12	0.0023	0.77	NA	0.013	0.55	0.57	0.76	NA	0.74	0.69	1	0.44	0.98	0.67	NA	1	0.98	0.64	NA
FAM109A	12	24.12q	0.025	0.074	2	13	7	6		14.3	0.47	NA	0.28	0.47	0.19	0.21	NA	0.096	1	0.73	NA	NA	1	NA	NA	0.021	NA	NA	0.25	NA	NA	NA	0.58	0.53	1	0.92	NA	1	NA	0.65	NA
RAB3A	19	13.2p	0.026	0.077	2	15	10	5		12.5	0.53	NA	0.0069	NA	0.87	0.078	NA	0.56	1	0.58	0.055	0.55	0.74	NA	NA	0.12	0.95	0.008	0.59	NA	0.99	1	1	0.64	0.99	0.75	NA	1	0.97	0.75	1
HIST2H2BE	1	21.2q	0.027	0.08	2	13	0	13	1	28.6	0.18	NA	0.011	NA	0.11	0.84	NA	0.17	0.52	NA	0.00075	0.24	0.7	NA	NA	0.36	0.76	1	0.54	NA	0.88	NA	1	0.41	0.96	0.21	NA	1	0.98	0.59	1
PDC	1	25.2q	0.027	0.081	2	18	10	8				NA	0.0075	0.7	0.31	0.19	NA	0.95	1	0.37	0.00047	0.092	0.96	NA	NA	0.64	0.85	1	0.97	NA	0.98	NA	0.59	0.27	NA	NA	0.84	1	0.94	0.71	NA
ZNF273	7	11.21q	0.029	0.084	2	14	10	4		26.7	0.2	NA	0.0046	0.25	0.013	0.86	0.29	0.082	0.56	NA	NA	NA	1	NA	NA	0.38	0.68	1	0.32	NA	0.94	NA	1	0.11	NA	0.48	0.91	1	0.98	0.58	NA
SLFN12	17	12q	0.03	0.086	2	97	0	97		23.5	0.93	NA	0.035	0.18	0.27	0.95	0.63	0.55	0.97	0.45	NA	NA	0.8	NA	NA	0.0013	NA	1	0.06	0.12	NA	NA	1	0.38	NA	NA	0.69	1	0.96	0.75	NA
HOXD9	2	31.1q	0.03	0.086	2	267	137	130	3	64.6	0.015	NA	0.96	NA	0.99	0.41	NA	0.075	0.48	0.67	0.57	0.52	0.016	NA	NA	0.034	0.89	0.17	0.92	NA	0.55	0.9	0.92	0.77	1	0.27	0.82	NA	0.91	0.38	1
IFITM1	11	15.5p	0.03	0.087	2	26	8	18		22.2	0.33	NA	0.0011	NA	0.34	0.78	NA	0.17	0.0028	0.85	0.65	0.8	1	NA	NA	0.61	NA	0.49	0.6	NA	0.78	0.51	0.63	0.88	0.94	NA	0.62	NA	0.95	0.51	1
LPCAT2	16	12.2q	0.03	0.087	2	13	5	8				0.0097	NA	0.47	NA	NA	0.0041	NA	NA	NA	NA	NA	NA	NA	NA	NA	0.58	NA	NA	0.92	0.96	NA	NA	0.85	1	NA	NA	1	NA	0.34	1
PPP1R14D	15	11.2-q	0.03	0.087	2	23	7	16		12.5	0.51	NA	0.006	0.7	0.66	1	NA	0.41	0.0034	NA	0.68	0.065	0.62	NA	NA	0.94	0.78	1	0.41	NA	0.85	NA	0.8	0.83	NA	NA	NA	1	0.97	0.43	NA
EVC	4	16p	0.03	0.087	2	2	0	2				0.00037	0.55	0.71	0.28	1	0.11	0.45	0.42	0.94	0.21	0.16	1	NA	0.026	0.91	0.88	1	0.92	NA	0.8	NA	0.29	0.35	NA	0.34	0.92	1	0.92	0.72	NA
PFKFB1	X	11.21p	0.032	0.091	2	25	0	25		38.5	0.061	NA	0.75	0.75	0.0039	0.045	0.88	0.22	0.42	NA	0.72	0.27	0.75	NA	0.66	0.051	0.86	0.86	0.69	NA	NA	NA	0.093	0.96	1	NA	NA	1	0.92	0.65	1
SPTBN5	15	21q	0.032	0.092	2	1	1	0				NA	0.019	0.59	0.53	1	NA	0.17	0.46	0.69	0.33	0.032	0.27	NA	NA	0.35	0.93	0.3	0.46	NA	0.78	0.49	0.13	0.56	1	0.73	NA	1	0.97	0.71	1
ALKBH7	19	13.3p	0.033	0.093	2	14	3	11		33.3	0.1	NA	0.0019	NA	0.052	0.54	NA	0.4	0.99	0.81	NA	NA	0.027	NA	NA	0.27	0.96	NA	0.17	NA	0.8	NA	0.95	0.33	1	0.97	NA	NA	NA	0.5	1
PHF21B	22	13.31q	0.033	0.093	2	10	5	5				NA	0.52	0.78	0.64	1	0.06	0.071	0.67	0.24	NA	NA	0.019	0.038	NA	0.62	0.95	NA	0.26	NA	0.85	NA	0.95	0.57	NA	0.37	0.77	1	NA	0.61	NA
PRRG2	19	13.33q	0.033	0.095	2	3	1	2				NA	0.01	0.62	0.28	0.96	NA	0.15	0.5	0.17	0.37	0.13	0.82	NA	NA	0.14	0.95	1	0.0088	NA	0.89	0.65	1	0.36	1	NA	0.58	1	0.86	0.47	1
DRP2	X	22q	0.034	0.096	2	9	9	0				NA	0.021	1	0.9	1	0.82	0.58	0.29	NA	0.62	0.093	0.74	NA	0.46	0.75	0.95	0.0028	0.53	NA	0.98	NA	0.34	0.063	1	NA	0.7	1	0.99	0.43	NA
MCAM	11	23.3q	0.035	0.099	2	3	0	3				NA	0.011	0.43	0.0029	0.47	NA	0.8	0.16	0.11	0.96	0.94	1	NA	NA	0.69	0.9	0.73	0.63	NA	0.98	0.63	0.41	0.62	0.48	0.4	0.98	1	0.96	0.98	1
LIN7B	19	13.3q	0.039	0.11	2	15	5	10		12.5	0.53	NA	0.013	NA	0.005	0.89	NA	0.51	0.59	0.64	0.94	0.84	0.41	NA	NA	0.22	0.94	1	0.56	NA	0.84	NA	0.58	0.85	0.73	0.42	0.55	1	0.94	0.39	NA
CASP8	2	33-q	0.041	0.11	2	11	0	11	2	33.3	0.13	NA	0.016	0.48	0.076	0.44	NA	0.61	0.49	0.95	0.32	0.21	1	0.0025	NA	0.93	0.85	1	0.64	NA	0.42	0.39	1	0.65	NA	0.46	NA	1	0.93	0.68	NA
SOX14	3	22-q	0.042	0.11	2	112	52	60		55.8	0.0091	NA	0.064	NA	0.29	0.54	0.86	0.94	0.94	0.63	0.2	0.45	0.024	NA	0.53	0.004	0.85	1	0.15	0.75	0.96	NA	0.91	0.94	NA	NA	0.46	1	0.8	0.79	NA
FEV	2	36q	0.043	0.12	2	162	68	94		64.4	0.00048	NA	0.93	0.33	0.16	0.047	NA	0.66	0.27	0.61	1	0.76	0.019	NA	NA	0.34	0.87	1	0.13	NA	0.92	NA	1	0.81	NA	NA	0.39	1	0.97	0.24	NA
SH2D3C	9	33.1-q	0.043	0.12	2	3	0	3				NA	0.79	0.36	0.06	0.85	0.041	0.072	0.77	0.74	0.54	0.78	0.41	NA	0.042	0.27	0.96	1	0.38	0.99	0.63	NA	0.15	0.7	1	0.33	0.52	1	0.94	0.5	NA
BACE1	11	23-q	0.044	0.12	2	1	0	1				NA	0.85	0.75	0.037	0.68	NA	0.058	0.029	0.23	0.8	0.6	0.8	NA	NA	0.6	NA	0.78	0.63	NA	1	NA	0.52	0.24	0.93	0.16	0.57	1	0.95	0.79	NA
KLK6	19	13.3q	0.045	0.12	2	108	56	52		32.1	0.71	NA	0.022	0.9	0.38	0.078	NA	0.27	0.056	0.77	0.72	0.43	0.47	0.8	NA	0.89	0.65	1	0.65	NA	0.92	0.04	1	0.58	1	NA	0.53	1	1	0.6	NA
PARD6A	16	22.1-q	0.045	0.12	2	7	0	7				NA	0.34	0.38	0.014	1	NA	0.0095	0.32	0.08	NA	NA	1	NA	NA	0.64	0.59	0.83	0.49	NA	0.82	0.22	1	0.49	0.99	0.96	0.72	NA	0.95	0.64	NA
BCORL1	X	25-q	0.045	0.12	2	18	10	8		21.1	0.32	NA	0.041	0.98	0.95	0.97	0.16	0.57	0.88	NA	0.46	0.72	9.5e-05	NA	0.13	0.57	0.91	0.9	0.87	NA	0.63	NA	0.55	0.91	1	0.62	0.74	1	0.97	0.84	NA
IL17C	16	24q	0.045	0.12	2	1	0	1				NA	0.26	NA	0.0066	0.38	NA	0.31	0.49	0.69	NA	NA	NA	NA	NA	0.039	0.89	NA	0.34	NA	0.93	NA	NA	0.67	NA	NA	0.91	1	NA	0.4	1
PTGDR2	11	12-q	0.047	0.13	2	79	54	25	2	46.2	0.061	NA	0.96	NA	0.22	0.19	NA	NA	0.88	0.65	0.69	0.86	NA	NA	NA	0.012	0.94	0.048	NA	NA	NA	NA	NA	0.92	NA	NA	0.75	1	1	0.31	NA
STK16	2	35q	0.047	0.13	2	15	9	6		18.8	0.28	NA	0.021	NA	0.44	0.72	NA	0.76	0.74	0.52	0.86	0.14	0.92	NA	NA	0.0031	0.57	1	0.15	NA	0.93	NA	1	0.83	1	0.72	0.94	1	0.96	0.26	0.92
HSD11B2	16	22q	0.047	0.13	2	2	0	2				NA	0.66	0.82	0.013	0.82	NA	0.0021	1	0.65	0.19	0.63	1	NA	NA	0.81	0.86	0.88	0.62	NA	0.71	NA	0.98	0.42	0.89	0.63	0.61	1	0.97	0.14	NA
NUP210L	1	21.3q	0.048	0.13	2	38	22	16	1	23.1	0.41	0.14	0.046	0.32	0.24	0.24	0.59	0.27	0.026	NA	NA	NA	0.8	0.37	NA	0.68	0.96	NA	0.94	0.77	0.7	NA	1	0.33	1	NA	0.92	1	NA	0.84	NA
ZIK1	19	13.43q	0.05	0.13	2	6	2	4		85.7	0.0014	NA	0.88	0.45	0.2	0.98	NA	0.0083	0.0049	0.45	NA	NA	0.55	NA	NA	0.91	0.9	NA	0.29	NA	NA	NA	1	0.51	NA	0.47	NA	1	NA	0.48	NA
MCTP1	5	15q	0.052	0.14	2	1	0	1				NA	0.85	0.72	0.011	0.92	0.61	0.78	0.39	0.71	0.084	0.25	0.26	0.025	NA	0.11	0.57	1	0.58	NA	0.72	NA	0.8	0.48	NA	NA	NA	1	0.95	0.78	NA
BAI1	8	24.3q	0.052	0.14	2	14	0	14		20	0.26	0.25	0.96	0.98	0.24	1	0.84	0.0064	0.53	NA	0.51	0.53	0.025	NA	0.93	0.34	0.77	1	0.18	0.96	0.8	0.33	0.34	0.95	1	0.95	0.32	1	0.97	0.46	1
EMX1	2	13.2p	0.054	0.14	2	77	42	35		26.9	0.65	NA	0.0046	0.66	0.11	0.98	NA	0.64	0.78	0.7	0.82	0.77	0.96	NA	NA	0.5	0.78	0.011	0.17	NA	1	NA	0.67	0.63	1	0.38	NA	1	0.94	0.93	NA
LCP1	13	14.3q	0.055	0.14	2	16	8	8		11.8	0.57	0.62	0.98	0.31	0.021	0.094	0.61	0.47	1	0.43	0.99	0.58	0.0013	NA	NA	0.94	0.91	1	0.24	NA	0.94	0.29	0.43	0.39	0.96	0.73	0.92	1	0.96	0.95	1
HSD17B6	12	13.3q	0.056	0.15	2	9	0	9		20	0.34	0.028	0.0016	0.16	0.62	0.17	0.22	0.7	0.79	0.82	NA	NA	1	0.65	NA	0.15	1	0.93	0.28	NA	NA	0.73	1	0.37	0.96	0.43	0.9	1	0.98	0.59	NA
P2RX2	12	24.33q	0.057	0.15	2	39	14	25		17.5	0.58	NA	0.016	NA	0.15	0.46	NA	0.8	1	NA	0.39	0.52	0.95	NA	NA	0.0067	0.71	1	0.97	NA	0.78	NA	0.93	0.78	NA	0.35	NA	1	0.97	0.95	NA
SYTL5	X	21.1p	0.062	0.16	2	12	0	12				NA	0.81	0.87	0.00032	0.86	0.72	0.63	0.0031	NA	NA	NA	1	NA	0.58	0.29	0.96	NA	0.87	NA	0.97	NA	0.91	0.87	1	NA	0.36	1	NA	0.24	NA
SYDE1	19	13.12p	0.063	0.16	2	3	0	3				NA	0.0053	0.57	0.55	0.62	NA	0.67	0.0027	0.82	NA	NA	0.18	NA	NA	0.98	1	0.7	0.68	NA	0.8	NA	0.93	0.96	NA	0.58	NA	1	1	0.34	NA
MLXIPL	7	11.23q	0.064	0.16	2	21	15	6				0.014	0.4	0.83	0.49	0.83	0.48	0.27	0.4	0.83	0.63	0.53	1	NA	0.52	0.0096	0.71	0.37	0.64	0.24	0.92	NA	0.98	0.18	0.81	0.72	0.65	1	0.92	0.5	1
CRABP2	1	21.3q	0.064	0.16	2	4	0	4		40	0.15	NA	0.82	0.57	0.037	0.77	NA	0.11	1	NA	0.57	0.2	0.0011	NA	NA	0.82	0.89	1	0.32	NA	0.95	0.31	0.58	0.82	1	0.57	0.79	1	0.95	0.26	1
CA1	8	21.2q	0.064	0.16	2	22	12	10	1	21.7	0.29	NA	0.63	0.7	0.28	0.49	0.46	0.7	0.98	0.71	0.024	0.94	0.00017	NA	0.88	0.91	0.96	0.66	0.37	NA	0.74	0.83	0.34	0.92	0.95	NA	0.65	1	0.98	0.51	NA
PCOLCE	7	22q	0.068	0.17	2	4	0	4				NA	0.021	NA	0.29	0.29	NA	0.9	0.86	0.89	0.41	0.66	0.42	NA	NA	0.022	0.91	0.93	0.14	NA	0.68	0.25	0.79	0.4	1	0.76	0.99	NA	0.94	0.33	NA
RCSD1	1	24.2q	0.07	0.17	2	4	0	4				0.97	0.00091	0.081	0.97	0.99	0.3	0.86	0.024	NA	NA	NA	0.87	NA	NA	0.37	0.84	NA	0.74	0.77	0.89	0.92	0.8	0.36	0.99	NA	0.58	1	NA	0.49	NA
ADAMTSL4	1	21.2q	0.072	0.18	2	25	0	25		19.2	0.37	NA	0.048	0.54	0.13	0.21	NA	0.2	0.014	NA	0.82	0.77	0.97	NA	NA	0.24	0.98	0.39	0.55	NA	0.95	NA	0.61	0.53	1	0.28	0.96	1	0.92	0.98	NA
CDH8	16	22.1q	0.072	0.18	2	1	0	1				NA	0.94	0.93	0.036	0.49	6.2e-05	0.64	1	1	0.44	0.69	0.76	0.18	NA	0.49	0.65	0.73	0.52	1	0.81	NA	0.78	0.17	0.9	NA	NA	1	0.98	0.47	1
MS4A6A	11	12.1q	0.073	0.18	2	1	1	0				NA	0.82	0.84	0.077	0.44	NA	0.79	1	0.77	0.082	0.21	1	NA	NA	0.044	0.84	0.84	0.62	NA	0.83	0.91	0.65	0.21	1	NA	NA	1	0.98	0.41	1
AP5B1	11	13.1q	0.074	0.18	2	3	0	3				NA	0.039	NA	0.011	0.17	NA	0.71	0.52	0.32	NA	NA	0.47	NA	NA	0.67	NA	NA	NA	NA	NA	NA	0.92	0.97	1	0.76	0.53	1	NA	0.57	1
KLK11	19	13.33q	0.078	0.19	2	11	2	9		33.3	0.13	NA	0.32	0.38	0.24	0.76	NA	0.56	1	0.45	0.048	0.44	0.13	NA	NA	0.016	0.51	1	0.92	NA	0.87	NA	1	0.68	0.96	NA	0.44	1	0.89	0.73	NA
TRIM10	6	21.3p	0.081	0.2	2	32	12	20	1	42.4	0.04	NA	0.13	0.7	0.91	0.4	NA	0.076	0.81	0.55	0.017	0.19	0.018	NA	NA	0.49	0.97	1	NA	NA	0.83	0.99	0.45	0.7	0.92	0.4	0.81	1	0.99	0.94	NA
EHD2	19	13.3q	0.081	0.2	2	1	0	1				NA	0.0027	0.89	0.064	0.97	NA	0.61	0.65	0.96	0.14	0.52	1	0.00063	NA	0.48	0.91	0.81	0.54	NA	0.68	0.58	0.93	0.45	1	0.46	0.92	1	0.96	0.51	1
SGCZ	8	22p	0.086	0.21	2	1	0	1				0.048	0.87	0.54	0.057	0.84	0.014	0.78	0.96	0.42	NA	NA	0.44	0.99	NA	0.26	0.76	NA	0.96	0.28	NA	NA	1	0.66	NA	NA	0.17	1	NA	0.97	NA
CD3D	11	23q	0.088	0.21	2	7	0	7				NA	0.95	0.3	0.0045	0.58	NA	0.36	0.043	0.88	0.91	0.97	1	NA	NA	0.99	0.93	1	0.61	NA	0.63	0.81	0.96	0.08	0.98	NA	NA	1	0.95	0.84	NA
ICAM4	19	13.2-cenp	0.089	0.21	2	14	11	3		13.3	0.5	NA	0.0015	NA	0.96	0.84	NA	0.9	0.13	0.29	0.63	0.41	0.043	0.9	NA	0.56	0.89	1	0.42	NA	0.98	0.21	0.67	0.86	1	0.7	0.51	1	0.94	0.69	1
GPR83	11	21q	0.09	0.21	2	2	0	2				NA	0.029	0.4	0.023	1	0.46	0.49	0.89	0.69	NA	NA	NA	NA	NA	0.54	0.99	NA	0.37	0.29	0.98	0.38	1	0.55	1	NA	0.5	1	NA	0.17	NA
FBP2	9	22.3q	0.09	0.21	2	1	0	1				NA	0.26	0.019	0.17	0.54	NA	0.16	1	0.57	0.83	0.61	0.55	0.69	NA	0.034	0.97	1	0.16	NA	0.85	NA	0.61	0.54	0.98	NA	NA	1	0.96	0.49	1
PDLIM4	5	31.1q	0.09	0.21	2	1	0	1				NA	0.043	0.95	0.97	0.49	NA	0.11	0.94	0.86	0.065	0.029	0.46	NA	NA	0.2	0.98	0.37	0.25	NA	1	0.53	0.43	0.8	1	0.47	0.84	1	0.95	0.96	NA
GNMT	6	12p	0.096	0.22	2	5	3	2				NA	0.46	NA	0.14	0.8	NA	0.9	0.65	0.8	0.035	0.11	0.0063	NA	NA	0.07	0.99	0.86	0.95	NA	0.92	NA	1	0.49	NA	0.64	0.55	1	0.99	0.76	NA
SLC23A3	2	35q	0.099	0.23	2	10	6	4				NA	0.34	0.74	0.017	0.58	NA	0.31	0.46	0.42	NA	NA	1	NA	NA	0.0095	0.84	NA	0.21	NA	0.89	NA	0.99	0.54	0.94	NA	NA	1	NA	0.64	NA
PART1	5	12.1q	0.1	0.23	2	43	26	17		11.4	0.84	NA	0.039	0.99	1	0.47	0.46	0.78	0.66	0.67	0.37	0.45	0.086	NA	NA	0.057	0.95	0.043	NA	NA	NA	NA	0.86	NA	NA	NA	0.99	1	0.98	NA	NA
LRRC2	3	21.3p	0.1	0.23	2	43	26	17		25	0.39	0.04	0.48	0.85	0.74	0.45	1	0.73	0.75	0.83	0.67	0.74	0.21	NA	0.43	0.37	0.72	0.019	0.78	0.2	0.55	0.22	0.91	0.78	1	NA	0.81	1	0.94	0.96	1
ARRDC2	19	13.12p	0.1	0.23	2	21	11	10	1	13.6	0.47	NA	0.98	0.73	0.41	0.83	NA	0.1	1	0.82	NA	NA	0.0081	NA	NA	0.026	0.99	NA	0.6	NA	0.97	NA	0.5	0.23	0.99	0.64	0.65	1	NA	0.44	NA
GRM5	11	14.3q	0.1	0.24	2	22	9	13		47.8	0.015	NA	0.0065	0.19	0.12	0.96	0.23	0.47	0.89	0.79	0.93	0.77	0.85	0.0037	0.73	0.73	0.77	1	0.9	NA	0.92	0.62	0.76	0.74	1	NA	NA	1	0.8	0.87	NA
FXYD6	11	23.3q	0.1	0.24	2	6	0	6				NA	0.82	0.91	0.027	0.76	NA	0.36	0.97	0.3	0.77	1	0.93	NA	NA	0.98	NA	0.29	0.83	NA	0.99	0.0037	0.96	0.82	NA	0.35	0.92	1	0.95	0.93	NA
BMP8B	1	35-p	0.11	0.24	2	13	0	13		14.3	0.47	NA	0.56	0.67	0.59	0.9	0.0024	0.4	0.66	0.62	0.26	0.59	0.96	NA	0.02	0.9	NA	0.85	0.32	NA	NA	0.054	1	0.45	1	0.57	0.46	1	0.98	0.94	NA
GSC	14	32.13q	0.11	0.25	2	18	7	11		21.1	0.32	0.00018	0.69	NA	0.38	1	0.87	0.67	0.69	0.097	NA	NA	0.96	NA	NA	0.0096	NA	NA	0.76	0.58	0.77	NA	1	0.4	NA	0.7	0.84	1	NA	0.86	NA
KCNA2	1	13p	0.11	0.26	2	19	14	5	1	25	0.21	NA	0.77	0.4	0.046	0.58	0.97	0.27	0.19	0.86	1	0.15	0.49	0.52	0.75	0.011	0.95	0.54	0.45	0.61	0.88	NA	0.52	0.92	NA	0.58	NA	1	0.94	0.86	NA
NPPA	1	36.21p	0.11	0.26	2	1	1	0				NA	0.61	NA	1	0.54	NA	0.98	0.92	0.44	0.007	0.017	1	NA	NA	0.39	NA	0.17	0.69	NA	0.84	0.93	0.95	0.14	NA	0.86	0.99	1	0.88	0.66	NA
PDE4C	19	13.11p	0.12	0.26	2	37	18	19		23.7	0.37	NA	0.73	0.81	0.82	1	0.8	0.22	0.025	0.85	0.34	0.34	0.1	0.028	0.88	0.45	0.84	1	0.86	NA	0.93	NA	0.28	0.23	0.99	0.96	NA	1	0.98	0.64	NA
ARMCX4	X	22q	0.12	0.26	2	4	0	4				NA	0.71	NA	0.017	0.41	NA	0.00022	0.77	NA	0.87	0.59	1	NA	NA	0.59	NA	1	NA	NA	0.92	NA	1	0.37	NA	NA	NA	NA	0.98	0.54	1
MIXL1	1	42.12q	0.12	0.27	2	5	0	5				NA	0.00043	NA	0.97	0.54	NA	0.61	0.034	0.96	NA	NA	0.53	NA	NA	0.9	1	NA	0.43	NA	0.97	NA	0.64	0.87	NA	NA	0.81	1	NA	0.99	NA
RASGRF2	5	13q	0.13	0.28	2	87	34	53		20.5	0.94	NA	0.79	0.44	0.018	0.59	0.66	0.29	0.97	0.92	NA	NA	0.017	NA	0.58	0.28	0.48	NA	0.8	NA	0.94	NA	1	0.74	NA	0.39	NA	1	NA	0.79	1
TSPYL2	X	11p	0.13	0.28	2	1	0	1				NA	1	0.072	0.016	0.92	NA	0.24	0.8	NA	0.14	0.048	1	NA	NA	0.78	0.58	1	0.29	NA	0.77	NA	1	0.68	1	0.74	0.36	1	0.98	0.69	NA
CALB2	16	22.2q	0.13	0.28	2	23	17	6		29.2	0.17	0.78	0.26	0.85	0.0009	0.84	0.56	0.31	1	0.67	0.025	0.39	0.33	NA	0.88	0.44	0.9	1	0.77	0.16	0.69	NA	0.99	0.32	1	NA	NA	1	0.96	0.99	NA
RHBG	1	22q	0.14	0.29	2	7	0	7				NA	1	0.96	0.77	0.56	NA	0.14	1	NA	0.084	0.38	0.029	NA	NA	0.021	0.86	0.74	0.55	NA	0.97	0.58	0.27	0.53	1	0.95	NA	1	0.96	0.62	NA
C8G	9	NA	0.14	0.3	2	2	1	1				NA	0.012	0.48	0.73	0.43	NA	0.35	1	0.73	0.22	0.97	NA	NA	NA	0.0097	0.84	0.64	0.63	NA	NA	NA	NA	0.81	NA	0.9	NA	NA	0.95	0.94	NA
STK33	11	15.3p	0.15	0.31	2	10	0	10				0.99	0.012	0.86	0.0099	0.95	0.46	0.23	0.49	0.54	NA	NA	1	NA	0.99	0.68	0.8	NA	0.3	0.64	0.73	0.31	0.92	0.75	1	0.76	0.78	1	NA	0.4	NA
ZBTB16	11	23q	0.15	0.31	2	17	0	17		11.1	0.6	0.0061	0.87	0.72	0.78	0.58	0.23	0.36	0.82	0.91	0.6	0.61	1	0.46	0.62	0.45	0.96	0.56	0.82	0.52	0.8	0.044	0.65	0.42	NA	0.74	0.55	1	0.97	0.94	NA
CACNA1H	16	13.3p	0.16	0.33	2	1	0	1				0.085	0.69	0.64	0.21	0.98	0.87	0.19	1	NA	0.14	0.017	1	NA	0.91	0.026	1	0.33	0.65	NA	0.81	NA	1	0.34	1	0.62	NA	1	0.98	0.63	NA
ADAMTS19	5	23.3q	0.16	0.33	2	16	7	9		11.8	0.57	NA	0.005	0.87	0.0016	0.83	0.62	0.43	0.84	0.86	NA	NA	0.92	NA	NA	1	0.84	NA	0.31	NA	0.96	NA	0.52	0.52	NA	NA	NA	1	NA	0.94	NA
PDE6C	10	24q	0.16	0.33	2	7	0	7				NA	0.31	0.67	0.012	0.75	0.8	0.9	0.54	1	0.95	0.85	0.45	NA	NA	0.75	0.99	0.039	0.13	0.6	0.96	NA	1	0.11	NA	NA	NA	1	0.92	1	NA
ARMCX1	X	21.33-q	0.18	0.36	2	4	0	4				NA	0.82	NA	0.0058	0.41	NA	0.17	0.89	NA	0.014	0.49	1	NA	NA	0.8	NA	1	0.54	NA	0.74	NA	0.78	0.83	1	0.62	NA	1	0.94	0.62	NA
CAMK2A	5	NA	0.18	0.36	2	28	22	6	2	27.6	0.22	NA	0.039	0.91	0.35	0.48	0.91	0.65	0.93	0.9	0.9	0.31	0.63	NA	0.49	0.99	0.76	0.0096	0.5	0.62	0.7	0.8	0.98	0.31	0.92	NA	0.57	1	0.98	0.63	NA
CPNE6	14	11.2q	0.19	0.36	2	4	0	4		40	0.15	NA	0.017	NA	0.54	1	NA	0.39	0.32	NA	0.081	0.4	0.79	0.98	NA	0.038	0.48	1	0.84	NA	0.83	NA	0.4	0.55	0.97	0.97	0.96	1	0.98	0.89	NA
CHRDL1	X	23q	0.2	0.39	2	2	0	2				NA	0.66	0.55	2.3e-05	0.88	0.97	0.67	0.76	NA	0.022	0.43	0.96	NA	NA	0.75	0.99	1	0.15	NA	0.92	NA	1	0.83	0.95	0.92	0.96	1	0.98	0.97	NA
RPGR	X	21.1p	0.21	0.39	2	8	0	8				NA	0.99	0.36	0.0031	0.9	0.75	0.54	1	NA	0.88	0.29	1	NA	0.045	0.16	0.94	1	0.46	NA	0.84	0.48	0.41	0.88	0.86	0.85	0.41	1	0.99	0.59	NA
TMEM255A	X	24q	0.22	0.4	2	1	0	1				NA	0.011	0.18	0.012	0.99	0.59	0.44	0.57	NA	NA	NA	0.56	NA	NA	0.84	1	1	0.76	NA	1	NA	0.93	0.7	1	NA	NA	1	0.98	0.44	NA
ALDH1L1	3	21.2q	0.22	0.41	2	10	6	4				0.77	0.003	1	0.94	0.95	0.6	0.71	0.55	0.099	0.5	0.62	0.54	0.81	0.66	0.0028	0.9	0.78	0.79	0.9	0.81	NA	1	0.7	1	0.91	NA	1	0.92	0.75	NA
PAX6	11	13p	0.23	0.42	2	46	5	41		25.5	0.41	NA	0.00049	0.99	0.56	0.57	NA	0.94	0.86	0.6	0.62	0.12	1	0.84	NA	0.0024	0.85	1	0.89	NA	0.92	0.98	1	0.68	1	NA	0.61	1	0.92	0.44	1
SGK1	6	23q	0.23	0.42	2	5	0	5				0.0096	NA	0.5	NA	NA	0.67	NA	NA	0.71	0.8	0.91	NA	0.033	0.92	NA	0.8	NA	NA	0.96	0.92	NA	NA	0.73	0.96	NA	NA	1	NA	0.83	1
GPC3	X	26q	0.23	0.42	2	1	0	1				NA	0.3	0.95	0.0025	1	0.79	0.11	0.69	NA	0.01	0.11	1	0.3	0.92	0.98	0.76	1	0.32	NA	0.99	0.46	0.8	0.65	1	0.46	0.89	1	0.92	0.92	1
PDGFD	11	22.3q	0.25	0.44	2	1	0	1				NA	0.02	0.28	0.73	1	0.64	0.05	0.91	0.68	0.98	0.21	0.54	NA	NA	0.33	0.73	0.85	0.77	0.59	0.9	0.63	0.29	0.75	1	NA	0.72	1	0.94	0.47	NA
KLHL13	X	23-q	0.26	0.45	2	2	0	2				NA	0.22	0.98	0.0044	1	0.75	0.99	0.89	NA	NA	NA	1	NA	0.67	0.22	0.81	NA	0.026	NA	0.98	NA	1	0.84	1	0.56	0.53	1	NA	0.66	NA
GABRA1	5	34q	0.26	0.46	2	24	15	9		20	0.34	0.012	0.94	0.73	0.03	0.26	0.78	0.61	0.52	0.89	0.98	0.24	1	NA	0.82	0.82	0.99	0.53	0.91	0.085	0.6	0.73	0.98	0.77	1	0.84	NA	1	0.95	0.85	NA
ZNF365	10	21.2q	0.27	0.47	2	14	0	14	1	46.7	0.025	NA	0.23	0.5	0.17	0.19	0.29	0.6	1	0.71	0.78	0.57	1	0.043	0.98	0.026	0.68	0.73	0.65	0.94	0.74	NA	0.65	0.9	NA	0.83	0.65	1	1	0.98	NA
TNNT2	1	32q	0.28	0.48	2	5	0	5				NA	0.91	0.55	0.23	0.59	NA	0.6	1	0.32	0.46	0.19	0.031	NA	NA	0.037	0.94	0.93	0.33	NA	0.95	NA	0.91	0.75	1	0.21	0.88	1	0.98	0.9	NA
TMEM71	8	24.22q	0.32	0.52	2	15	0	15	1	50	0.015	NA	0.049	0.34	0.84	0.96	NA	0.7	0.045	0.52	NA	NA	1	NA	NA	0.41	0.77	NA	0.49	NA	0.96	NA	0.94	0.64	1	NA	0.81	1	NA	0.4	NA
FXYD7	19	13.1q	0.35	0.55	2	3	1	2				NA	0.028	0.55	0.0094	1	NA	0.46	0.23	NA	1	0.64	1	NA	NA	0.88	1	0.89	0.21	NA	0.97	NA	0.96	0.53	NA	NA	0.94	1	0.99	0.54	NA
ADARB2	10	15.3p	0.39	0.59	2	12	0	12				NA	0.54	0.39	0.026	0.7	0.95	0.69	0.99	0.62	0.98	0.75	0.7	0.021	NA	0.86	0.99	0.92	0.52	NA	0.85	0.59	0.81	0.64	0.78	NA	NA	1	0.95	0.44	NA
KLF2	19	13.11p	0.41	0.6	2	5	0	5		66.7	0.016	NA	1	0.64	0.56	1	NA	0.95	1	0.69	0.58	0.016	0.9	NA	NA	0.00024	0.91	0.66	0.54	NA	0.95	0.44	0.89	0.7	1	0.79	0.92	1	0.96	0.89	NA
C16orf62	16	12.3p	1.4e-05	0.00033	1	32	23	9		18.2	0.5	0	NA	0.61	NA	NA	0.29	NA	NA	0.1	NA	NA	NA	NA	NA	NA	NA	NA	NA	NA	NA	NA	NA	0.057	0.88	NA	0.32	1	NA	0.98	1
NLRP14	11	15.4p	0.00039	0.0086	1	4	0	4				NA	NA	0.99	NA	NA	0.63	NA	NA	0.68	NA	NA	NA	NA	NA	NA	NA	NA	0.93	NA	0.63	NA	NA	0.8	NA	NA	NA	1	NA	0	NA
AFG3L1P	16	24.3q	0.00082	0.0087	1	11	8	3	1	16.7	0.41	3.2e-12	NA	0.12	NA	0.33	0.25	NA	NA	0.11	NA	NA	NA	NA	0.16	0.73	0.93	NA	NA	NA	0.75	NA	NA	0.29	NA	NA	NA	1	NA	0.19	NA
FKBP15	9	33.1q	0.00084	0.0087	1	3	0	3				NA	NA	0.11	NA	NA	1.6e-07	NA	NA	0.17	NA	NA	NA	NA	NA	NA	0.94	NA	NA	NA	0.66	NA	NA	NA	NA	NA	NA	1	NA	NA	1
MED29	19	13.2q	0.00086	0.0087	1	3	3	0		50	0.12	NA	NA	0.18	NA	NA	NA	NA	NA	0.051	NA	NA	NA	0.0016	NA	NA	0.54	NA	NA	NA	0.52	NA	NA	0.065	NA	NA	NA	1	NA	0.14	NA
RBM47	4	14p	0.00087	0.0087	1	15	9	6	1			4.5e-12	NA	0.42	NA	NA	0.092	NA	NA	1	NA	NA	NA	NA	NA	NA	NA	NA	NA	NA	NA	NA	NA	0.35	1	NA	0.59	1	NA	0.44	NA
CRABP1	15	24q	0.0012	0.0087	1	12	0	12				NA	0.47	0.99	0.23	0.73	NA	0.52	0.74	0.84	0.97	0.76	0.17	NA	NA	0.99	0.76	1	0.35	NA	0.94	NA	1	0.38	1	0.75	0.59	1	0.96	0	1
RELL1	4	14p	0.0013	0.0087	1	3	0	3				1.6e-08	NA	0.23	NA	NA	NA	NA	NA	NA	NA	NA	NA	0.97	NA	NA	NA	NA	NA	NA	NA	NA	NA	NA	0.73	NA	0.72	1	NA	NA	NA
ZNF765	19	13.41q	0.0013	0.0087	1	1	1	0				NA	NA	0.059	NA	NA	NA	NA	NA	0.1	NA	NA	NA	6e-05	NA	NA	NA	NA	0.11	NA	NA	NA	NA	NA	NA	NA	0.63	1	NA	NA	NA
NUTM2D	10	23.31q	0.0014	0.0087	1	1	0	1				NA	NA	NA	NA	NA	NA	NA	NA	NA	NA	NA	NA	0.00026	NA	NA	NA	NA	NA	NA	NA	NA	NA	NA	NA	NA	NA	NA	NA	NA	NA
ELOF1	19	13.2p	0.0014	0.0087	1	6	1	5				NA	1.8e-13	0.49	0.089	1	NA	0.32	1	0.16	NA	NA	1	0.066	NA	0.68	0.82	NA	0.37	NA	0.79	0.53	0.87	0.2	1	0.5	0.72	NA	NA	0.35	NA
ZNF773	19	13.43q	0.0016	0.0087	1	63	47	16		56.2	0.0019	NA	NA	NA	NA	NA	NA	NA	NA	0.34	NA	NA	NA	5e-06	NA	NA	NA	NA	NA	NA	NA	NA	NA	NA	NA	NA	NA	1	NA	NA	NA
ZNF782	9	22.33q	0.0017	0.0087	1	72	0	72		49.3	0.025	NA	NA	0.73	NA	NA	8.6e-09	NA	NA	0.74	NA	NA	NA	NA	NA	NA	NA	NA	0.077	NA	NA	NA	NA	NA	1	NA	0.66	1	NA	NA	1
UBL5	19	13.2p	0.0019	0.0089	1	1	1	0				NA	9.3e-12	0.8	0.28	0.75	NA	0.67	0.45	0.12	0.25	0.87	1	NA	NA	0.52	0.92	0.054	0.36	NA	NA	0.52	1	0.25	1	0.51	0.38	NA	0.98	0.67	1
SEPSECS	4	15.2p	0.0025	0.01	1	3	3	0				0.0002	NA	0.26	NA	NA	0.078	NA	NA	0.43	NA	NA	NA	NA	0.34	NA	NA	NA	NA	0.96	NA	NA	NA	0.17	1	NA	0.81	1	NA	0.27	0.89
GPR98	5	13q	0.0031	0.013	1	7	2	5		25	0.26	NA	NA	0.26	NA	NA	1.5e-06	NA	NA	0.15	0.58	0.17	NA	NA	0.58	NA	0.9	NA	0.14	0.42	0.72	NA	NA	NA	1	NA	0.62	1	NA	0.51	1
ST8SIA4	5	21q	0.0032	0.013	1	4	3	1				NA	2.3e-05	0.47	0.42	0.29	0.85	0.27	0.46	0.39	0.062	0.41	0.35	0.073	NA	0.36	0.77	1	0.45	NA	0.89	0.13	0.61	0.86	0.8	0.19	NA	1	0.87	0.5	NA
CCDC61	19	13.32q	0.0033	0.013	1	9	4	5		20	0.34	NA	NA	0.61	NA	NA	0.71	NA	NA	0.28	NA	NA	NA	6.7e-06	NA	NA	NA	NA	NA	NA	NA	NA	NA	NA	NA	NA	NA	1	NA	NA	NA
ZNF443	19	13.13p	0.0034	0.013	1	7	3	4				NA	7.3e-07	0.99	0.094	0.4	NA	0.11	0.23	0.37	NA	NA	0.9	0.24	NA	0.13	0.95	0.94	0.15	NA	0.74	NA	0.82	0.56	0.87	0.71	0.56	1	0.98	0.99	NA
MKNK2	19	13.3p	0.0035	0.014	1	3	0	3				NA	1.3e-06	0.99	0.078	0.57	NA	0.15	0.5	0.22	0.26	0.066	1	NA	NA	0.53	0.74	0.22	0.44	NA	0.85	0.35	1	0.49	1	0.97	0.2	1	0.98	0.47	1
C4orf6	4	16p	0.0035	0.014	1	6	5	1				NA	0.92	NA	0.84	0.089	NA	0.78	0.97	0.51	0.054	0.61	0.6	NA	NA	1.6e-07	0.88	0.93	0.96	NA	NA	NA	0.83	0.7	0.97	NA	0.25	NA	0.87	0.44	NA
ZNF613	19	13.41q	0.0036	0.014	1	5	5	0		50	0.04	NA	0.63	0.23	0.81	0.62	NA	0.17	0.37	0.61	0.26	0.074	1	3.7e-05	NA	0.053	0.81	0.3	0.49	NA	0.85	NA	0.96	0.57	0.87	0.6	0.81	1	0.96	0.19	NA
PCDH15	10	21.1q	0.0037	0.014	1	25	7	18	1	38.5	0.061	NA	0.17	0.33	0.13	0.38	0.36	0.94	0.13	0.41	NA	NA	0.21	7.7e-07	0.37	0.97	0.89	NA	0.34	0.16	NA	NA	0.97	0.99	NA	NA	0.67	1	NA	0.97	NA
WFDC1	16	24.1q	0.0045	0.017	1	143	64	79		42.4	0.47	NA	0.66	0.28	4.3e-05	0.17	0.15	0.47	0.75	0.26	0.054	0.17	0.52	NA	0.57	0.52	0.78	0.7	0.4	0.57	0.91	NA	0.23	0.59	1	NA	0.5	1	0.95	0.35	NA
SOX30	5	33q	0.0049	0.018	1	33	21	12		26.5	0.26	0.44	7.4e-05	0.7	0.52	0.09	0.1	0.1	0.086	0.079	0.21	0.69	0.46	NA	0.44	0.23	0.82	0.16	0.92	0.6	NA	0.95	0.81	0.48	1	0.7	0.77	1	0.83	0.98	NA
EPS15L1	19	13.12p	0.0054	0.02	1	13	8	5		35.7	0.081	0.16	0.84	0.5	0.85	0.41	0.22	0.54	1	0.11	0.54	0.36	0.02	NA	0.084	0.13	0.68	0.93	0.12	0.72	0.92	NA	0.21	0.24	NA	0.59	0.75	1	0.83	0.32	1
FPR2	19	13.3-q	0.0056	0.021	1	17	15	2		27.8	0.17	NA	NA	0.29	NA	NA	NA	NA	NA	0.97	0.19	0.74	NA	9e-06	NA	NA	0.82	NA	NA	NA	0.94	NA	NA	0.92	NA	NA	NA	1	NA	0.68	NA
KIAA1024	15	25.1q	0.0064	0.023	1	2	2	0				NA	1.6e-06	0.58	0.36	0.89	0.88	NA	0.14	0.23	0.44	0.94	NA	NA	NA	NA	0.89	1	0.19	NA	NA	NA	NA	NA	0.96	NA	0.53	1	0.86	NA	NA
ZNF441	19	13.13p	0.0064	0.023	1	30	18	12		25.8	0.26	NA	0.002	0.78	0.72	1	NA	0.34	0.13	0.18	NA	NA	0.72	NA	NA	0.21	0.75	NA	0.45	NA	NA	NA	0.49	0.34	NA	NA	0.27	1	NA	0.2	NA
AZGP1	7	22.1q	0.0071	0.025	1	5	0	5				NA	0.34	1	0.59	0.37	NA	0.25	0.84	0.16	0.19	0.56	0.058	0.97	NA	0.00028	0.63	0.45	0.13	NA	0.96	NA	0.86	0.33	0.93	0.63	NA	1	0.95	0.52	NA
TTC33	5	13.1p	0.0077	0.027	1	8	0	8				0.24	NA	0.28	NA	NA	2.4e-05	NA	NA	0.69	NA	NA	NA	NA	NA	NA	NA	NA	0.71	NA	NA	NA	NA	0.31	1	NA	0.49	1	NA	0.42	NA
ZNF426	19	13.2p	0.0081	0.028	1	1	1	0				NA	1.6e-07	0.98	0.11	1	NA	0.33	1	0.53	0.14	0.095	1	NA	NA	0.29	0.92	0.93	0.25	NA	0.49	NA	1	0.22	NA	0.63	0.72	1	0.98	0.51	NA
FANCB	X	22.2p	0.0081	0.028	1	10	5	5				NA	0.96	0.17	1	0.47	NA	0.91	0.37	NA	NA	NA	0.005	NA	NA	0.42	0.9	NA	1	NA	0.9	NA	0.093	0.17	NA	0.79	NA	1	NA	0.18	NA
NT5DC3	12	22-q	0.0082	0.029	1	93	48	45	1	35.1	0.44	NA	0.19	0.45	0.17	0.73	NA	0.051	0.017	0.071	NA	NA	0.97	NA	NA	0.32	NA	0.53	0.54	NA	NA	NA	0.4	0.56	NA	0.49	0.55	1	0.92	0.3	NA
ZNF567	19	NA	0.0086	0.03	1	4	0	4				NA	NA	0.91	NA	NA	1.7e-05	NA	NA	0.23	NA	NA	NA	NA	NA	NA	0.93	NA	NA	NA	0.96	NA	NA	NA	NA	NA	NA	1	NA	NA	NA
ZNF551	19	NA	0.0087	0.03	1	14	9	5		13.3	0.5	NA	0.48	0.67	0.081	0.63	NA	0.1	0.52	0.13	0.071	0.33	1	0.019	NA	0.5	NA	1	0.086	NA	0.42	NA	0.79	0.71	NA	0.96	0.58	1	0.95	0.22	NA
SLC35E4	22	12.2q	0.01	0.034	1	2	0	2				NA	0.46	0.89	3e-09	0.89	NA	0.42	0.97	NA	NA	NA	1	NA	NA	0.26	0.98	NA	0.071	NA	NA	NA	1	0.83	NA	0.84	NA	1	NA	0.63	NA
LCE2D	1	21.3q	0.01	0.035	1	2	0	2				NA	NA	NA	NA	0.82	NA	0.59	NA	NA	NA	NA	0.14	NA	NA	0.00022	NA	NA	NA	NA	0.91	NA	0.59	0.63	NA	0.23	NA	NA	NA	0.74	NA
RASGRF1	15	24q	0.01	0.035	1	10	0	10	1	18.2	0.37	NA	0.32	0.079	0.38	0.77	0.49	0.37	0.0032	1	0.078	0.082	0.28	NA	0.32	0.35	0.58	0.73	0.3	0.63	0.88	0.6	1	0.49	0.88	NA	0.82	1	0.94	0.81	1
GCGR	17	25q	0.011	0.037	1	11	10	1		16.7	0.41	NA	NA	NA	NA	0.68	NA	0.36	0.3	NA	0.067	0.93	NA	NA	NA	0.00053	NA	0.06	NA	NA	0.97	0.29	NA	0.81	1	NA	0.78	NA	NA	0.5	NA
GPR97	16	13q	0.011	0.038	1	20	14	6		14.3	0.44	NA	0.39	0.58	0.25	0.96	NA	0.46	0.2	NA	0.53	0.78	1	NA	NA	0.31	1	0.001	0.25	NA	0.67	NA	0.98	0.91	NA	0.63	0.72	1	0.9	0.18	NA
EMB	5	11.1q	0.011	0.038	1	19	8	11		15	0.41	NA	0.00025	0.54	0.06	0.97	NA	0.12	0.45	NA	NA	NA	0.42	NA	NA	NA	NA	NA	0.12	NA	NA	NA	0.83	NA	NA	0.64	NA	1	NA	NA	NA
VAMP8	2	12-p	0.011	0.038	1	6	2	4				NA	0.43	0.21	0.13	0.81	NA	0.73	0.99	0.67	0.09	0.71	NA	NA	NA	0.00016	0.77	1	0.76	NA	0.9	NA	NA	0.26	1	0.57	0.5	NA	0.98	0.26	0.92
CENPP	9	22.31q	0.012	0.039	1	10	0	10				NA	NA	NA	NA	NA	0.00016	NA	NA	0.97	NA	NA	NA	NA	NA	NA	NA	NA	NA	NA	NA	NA	NA	NA	NA	NA	NA	1	NA	0.56	NA
ERAP2	5	15q	0.012	0.04	1	11	8	3		16.7	0.41	0.47	NA	0.17	NA	NA	0.00096	NA	NA	0.092	NA	NA	NA	NA	NA	NA	NA	NA	NA	NA	NA	NA	NA	0.72	0.94	NA	NA	1	NA	0.47	1
NLRC5	16	13q	0.012	0.041	1	14	9	5	1	13.3	0.5	4.3e-07	NA	0.76	NA	NA	0.43	NA	NA	NA	NA	NA	NA	NA	NA	NA	NA	NA	0.63	NA	NA	NA	NA	0.51	1	NA	NA	1	NA	0.88	NA
TRDMT1	10	15.1p	0.013	0.041	1	23	23	0		29.2	0.17	0.013	NA	0.13	NA	NA	0.14	NA	NA	0.73	0.41	0.14	NA	NA	0.88	NA	0.99	NA	0.14	0.1	0.88	NA	NA	0.59	0.5	NA	0.77	1	NA	0.84	NA
NR6A1	9	33.3q	0.013	0.041	1	5	0	5				NA	0.15	0.16	0.15	0.29	0.29	0.79	0.0014	0.16	0.27	0.69	0.057	NA	NA	0.61	0.91	1	0.77	NA	0.93	NA	0.66	NA	0.89	0.61	NA	1	0.96	NA	1
CABP7	22	12.2q	0.013	0.042	1	17	13	4				NA	0.96	0.13	0.23	0.93	NA	0.16	0.49	NA	NA	NA	0.14	NA	NA	0.00053	NA	NA	0.55	NA	NA	NA	1	0.14	NA	0.25	0.97	1	NA	0.67	NA
TIMD4	5	33.3q	0.013	0.043	1	5	4	1				NA	0.0016	0.14	0.27	0.99	0.15	0.53	0.64	0.24	NA	NA	0.6	NA	0.26	0.49	0.77	NA	0.34	0.58	0.92	NA	0.59	0.92	0.87	NA	0.96	1	NA	0.31	NA
PRDM6	5	21-q	0.014	0.045	1	5	4	1				NA	NA	0.46	NA	NA	0.0014	NA	NA	NA	NA	NA	NA	0.17	NA	NA	0.85	NA	NA	NA	0.55	NA	NA	NA	NA	NA	0.93	1	NA	NA	NA
ANKRD35	1	21.1q	0.014	0.045	1	1	0	1				NA	0.53	0.44	0.58	0.17	NA	0.35	0.49	0.98	NA	NA	0.98	NA	NA	0.00037	0.79	NA	0.66	NA	0.95	NA	0.6	0.073	0.88	NA	0.57	1	NA	0.35	NA
ATCAY	19	13.3p	0.014	0.047	1	45	23	22		19.6	0.58	NA	0.49	0.64	0.75	0.91	NA	0.31	0.00014	0.6	NA	NA	0.69	NA	NA	0.34	0.62	NA	0.92	NA	0.79	NA	0.77	0.24	0.88	0.68	NA	1	NA	0.69	NA
HBB	11	15.5p	0.015	0.048	1	5	0	5				NA	0.087	NA	0.42	0.69	NA	0.58	0.51	0.73	0.41	0.65	3.5e-06	NA	NA	0.7	0.82	1	0.41	NA	0.87	0.66	0.76	0.82	0.99	NA	NA	1	0.92	0.38	NA
IQGAP3	1	21.3q	0.015	0.048	1	3	1	2				NA	0.0029	0.93	0.58	1	0.2	0.39	0.22	0.63	NA	NA	0.16	NA	NA	0.27	0.73	NA	0.089	NA	0.84	NA	0.85	0.58	NA	0.2	0.84	1	NA	0.7	NA
SREK1IP1	5	12.3q	0.015	0.049	1	45	27	18		23.9	0.44	NA	NA	0.57	NA	NA	0.00012	NA	NA	0.56	NA	NA	NA	NA	NA	NA	NA	NA	NA	NA	NA	NA	NA	0.3	1	NA	NA	1	NA	0.46	NA
IQCA1	2	37.3q	0.016	0.05	1	1	0	1				NA	NA	0.45	NA	NA	0.00014	NA	NA	0.64	0.34	0.17	NA	NA	0.48	NA	0.8	NA	NA	0.98	0.86	NA	NA	0.11	1	NA	NA	1	NA	0.38	NA
GRID1	10	22q	0.016	0.051	1	3	0	3				NA	0.95	0.36	0.89	0.51	0.09	0.72	0.71	0.86	NA	NA	0.79	0.00094	NA	0.62	0.75	NA	0.25	0.61	0.9	NA	0.43	0.52	0.58	0.52	NA	1	NA	0.5	NA
PLAC8L1	5	32q	0.016	0.052	1	4	2	2				NA	0.003	0.1	0.19	1	NA	NA	0.19	0.43	NA	NA	NA	NA	NA	NA	0.87	NA	0.14	NA	NA	NA	NA	NA	NA	NA	NA	1	NA	NA	NA
HSPA5	9	33.3q	0.017	0.054	1	7	0	7				NA	0.15	0.57	0.22	0.77	NA	0.077	0.00067	0.41	0.46	0.19	1	NA	NA	0.39	0.77	1	0.33	NA	0.92	NA	1	0.34	NA	0.19	NA	1	0.94	0.45	1
KCNK6	19	13.1q	0.017	0.054	1	9	5	4				NA	0.072	0.72	0.67	0.14	NA	0.51	0.9	0.42	NA	NA	0.51	NA	NA	0.00015	0.96	NA	0.14	NA	0.92	NA	0.96	0.4	0.93	0.28	NA	1	NA	0.83	1
RELN	7	22q	0.019	0.058	1	1	1	0				NA	5e-06	0.46	0.43	0.2	0.28	0.22	0.7	0.8	0.15	0.82	0.76	1	NA	0.11	0.9	0.65	0.32	NA	0.93	NA	0.75	0.85	1	NA	0.92	1	0.96	0.45	NA
SEPT3	22	13.2q	0.019	0.06	1	2	0	2				NA	0.99	0.55	0.002	0.96	NA	0.11	0.85	NA	NA	NA	NA	NA	NA	0.71	0.99	NA	0.19	NA	0.93	0.22	NA	NA	1	0.16	0.29	NA	NA	0.37	NA
PLA2R1	2	23-q	0.02	0.061	1	14	8	6	1	40	0.061	NA	0.35	0.72	0.058	0.69	0.072	0.64	1	0.6	0.72	0.31	0.034	NA	NA	0.11	0.88	1	0.81	NA	0.95	0.19	0.16	0.24	0.81	NA	NA	1	0.87	0.3	1
WDR72	15	21.3q	0.02	0.061	1	35	25	10		25	0.32	NA	0.73	0.63	0.27	0.16	2.8e-06	0.67	0.24	0.54	NA	NA	0.9	0.89	NA	0.12	0.79	NA	0.95	NA	NA	NA	1	0.55	1	NA	0.94	1	NA	0.18	1
NPIPL2	16	22.3q	0.02	0.061	1	69	32	37		30	0.45	NA	NA	NA	NA	0.53	NA	NA	NA	0.46	NA	NA	NA	NA	NA	0.0025	NA	NA	NA	NA	NA	NA	NA	0.2	NA	NA	NA	NA	NA	0.89	NA
HLA-DOA	6	21.3p	0.021	0.064	1	152	100	52	4	56.9	0.025	NA	0.59	0.58	0.33	0.91	NA	0.67	0.27	0.78	0.89	0.67	0.0032	NA	NA	0.2	0.85	0.13	0.27	NA	1	NA	0.39	0.76	0.83	0.21	NA	1	0.97	0.68	NA
BATF2	11	13.1q	0.022	0.067	1	16	0	16				NA	0.0015	0.69	0.056	1	NA	0.098	0.95	0.56	NA	NA	0.37	NA	NA	0.97	NA	NA	0.76	NA	NA	NA	0.89	0.24	NA	0.24	NA	1	NA	0.58	NA
TEX12	11	NA	0.022	0.068	1	37	25	12		15.8	0.63	NA	5.5e-05	NA	0.55	0.81	NA	0.43	0.23	0.78	0.25	0.95	0.79	NA	NA	0.8	0.9	0.24	0.38	NA	0.81	0.12	0.86	0.91	0.94	NA	0.92	1	0.83	0.28	NA
ZNF671	19	13.43q	0.022	0.068	1	1	0	1				NA	2.7e-05	0.68	0.25	0.084	NA	0.087	0.1	0.58	NA	NA	1	NA	NA	0.28	0.84	1	0.69	NA	0.68	NA	1	0.9	1	0.84	0.52	1	0.93	0.51	NA
HORMAD1	1	21.2q	0.023	0.07	1	12	9	3				NA	0.0001	0.54	0.14	0.78	NA	0.75	0.35	NA	NA	NA	0.78	NA	NA	0.3	0.9	NA	1	NA	0.99	NA	NA	0.38	1	NA	0.48	1	NA	0.86	NA
METTL7B	12	13.2q	0.023	0.07	1	1	0	1				NA	0.84	NA	0.41	0.55	NA	0.48	0.89	0.2	NA	NA	0.88	NA	NA	0.0007	NA	NA	0.26	NA	NA	NA	0.2	0.57	0.89	0.59	0.39	1	NA	0.72	NA
TENM2	5	35q	0.024	0.071	1	9	2	7				0.00059	NA	0.57	NA	NA	0.63	NA	NA	NA	NA	NA	NA	0.27	NA	NA	0.55	NA	NA	NA	0.67	NA	NA	NA	1	NA	NA	1	NA	NA	NA
BHMT2	5	13q	0.024	0.073	1	38	16	22		25.6	0.32	NA	0.5	0.82	0.00017	0.97	NA	0.39	0.31	0.12	0.72	0.44	0.18	NA	NA	0.88	0.9	0.55	0.75	NA	0.99	NA	0.13	0.2	0.89	NA	0.66	1	0.96	0.56	NA
CLMP	11	24q	0.024	0.073	1	1	0	1				0.0042	0.68	NA	0.17	0.35	0.11	NA	0.28	0.2	NA	NA	NA	NA	NA	0.58	NA	NA	NA	NA	NA	NA	NA	0.18	1	NA	0.81	1	NA	0.48	NA
FOXN3	14	32.11q	0.026	0.076	1	2	0	2				0.0061	NA	0.78	NA	NA	0.91	NA	NA	0.2	0.17	0.16	NA	0.35	0.45	NA	0.6	NA	NA	0.35	0.98	NA	NA	0.55	0.94	NA	0.39	1	NA	0.4	1
SBSN	19	13.13q	0.026	0.076	1	1	0	1				NA	8.9e-05	0.36	0.36	1	NA	NA	1	0.19	NA	NA	NA	NA	NA	NA	0.95	NA	0.67	NA	NA	NA	NA	NA	NA	NA	NA	NA	NA	NA	NA
LRRC29	16	22.1q	0.026	0.077	1	1	0	1				NA	0.69	0.52	0.0037	0.62	0.19	0.091	0.48	0.62	NA	NA	0.13	NA	0.48	0.52	0.98	NA	0.28	NA	0.62	NA	0.54	0.43	NA	0.37	0.76	1	NA	0.67	1
CAPS	19	13.3p	0.026	0.077	1	9	4	5				NA	2.1e-05	NA	0.7	1	NA	0.15	0.86	0.55	NA	NA	NA	1	NA	0.1	0.93	NA	0.12	NA	0.56	NA	NA	0.83	0.99	0.75	0.62	1	NA	0.98	NA
FAM171A1	10	13p	0.027	0.079	1	5	5	0				0.00041	NA	0.98	NA	NA	0.51	NA	NA	0.17	NA	NA	NA	NA	NA	NA	0.8	NA	NA	NA	NA	NA	NA	0.56	NA	NA	NA	1	NA	0.76	NA
ARHGAP6	X	22.3p	0.028	0.082	1	1	0	1				NA	0.99	0.71	6.4e-06	1	0.81	0.53	0.37	NA	0.06	0.77	1	0.094	0.43	0.25	0.99	1	0.22	NA	1	NA	1	0.83	0.73	NA	0.33	1	0.89	0.66	1
CLDND2	19	13.41q	0.029	0.085	1	47	29	18	2	41.7	0.061	NA	0.23	NA	0.8	0.58	NA	0.41	0.00084	0.66	NA	NA	0.36	NA	NA	0.41	NA	NA	0.59	NA	NA	NA	0.28	0.67	NA	0.33	0.83	1	NA	0.88	NA
SLC12A6	15	13q	0.029	0.085	1	3	3	0				0.44	0.011	0.38	0.5	0.64	0.16	0.4	0.051	NA	0.13	0.19	0.062	NA	0.14	0.23	1	0.9	0.95	0.6	0.84	NA	0.74	0.82	0.9	NA	NA	1	0.94	0.92	1
DES	2	35q	0.031	0.089	1	216	74	142	7	58.1	0.084	NA	0.094	0.74	0.51	0.18	NA	0.76	0.67	0.68	0.78	0.98	0.0032	NA	NA	0.13	0.76	1	0.11	NA	0.82	0.64	0.29	0.53	1	NA	0.99	1	0.98	0.23	NA
HCN4	15	24.1q	0.033	0.094	1	2	0	2				NA	0.22	0.8	0.071	1	NA	0.56	0.0032	NA	0.087	0.38	0.98	NA	NA	0.25	0.8	0.44	0.25	NA	NA	NA	1	0.71	1	0.95	0.69	1	0.96	0.21	NA
CHRNA3	15	24q	0.033	0.095	1	3	0	3				NA	0.24	0.11	0.14	0.8	NA	0.29	1	0.93	0.93	0.56	0.48	NA	NA	0.63	0.65	1	0.57	NA	0.95	NA	0.64	0.69	1	0.0025	NA	1	0.96	0.6	NA
GPR114	16	13q	0.034	0.097	1	9	5	4				NA	0.19	0.52	0.00051	0.63	0.75	0.12	0.14	NA	NA	NA	0.21	0.35	NA	0.78	0.88	NA	0.077	0.89	0.77	NA	0.96	0.85	NA	0.62	0.77	1	NA	0.61	NA
TUBB3	16	24.3q	0.034	0.097	1	28	15	13		20.7	0.39	NA	0.3	0.87	0.00012	0.92	NA	0.13	0.99	0.092	0.98	0.6	1	NA	NA	0.21	NA	1	0.061	NA	1	NA	1	0.45	NA	0.26	NA	1	0.92	0.45	1
SLC5A5	19	13.11p	0.034	0.098	1	1	0	1				NA	0.24	0.14	0.11	0.74	NA	0.12	0.034	0.66	0.93	0.87	0.44	0.18	NA	0.064	0.65	0.76	0.7	NA	0.72	NA	1	0.61	1	NA	NA	1	0.86	0.81	NA
ZNF653	19	13.2p	0.034	0.098	1	21	12	9		13.6	0.47	NA	0.00026	0.83	0.12	0.82	NA	0.12	1	0.83	NA	NA	0.76	NA	NA	0.051	0.97	NA	0.4	NA	0.89	NA	0.94	0.098	0.94	0.84	0.84	1	NA	0.47	NA
CNTN2	1	32.1q	0.035	0.099	1	218	124	94	5	56.6	0.14	NA	0.89	0.31	0.37	1	NA	0.24	0.92	0.14	0.66	0.8	0.00026	NA	NA	0.079	1	0.9	0.84	NA	0.9	NA	0.55	0.58	0.87	0.81	0.7	1	0.98	0.57	1
ASB11	X	22.31p	0.035	0.1	1	1	1	0				NA	0.005	0.44	0.88	NA	0.99	0.94	0.58	NA	NA	NA	0.082	NA	0.74	0.41	0.67	NA	0.2	NA	0.79	NA	NA	0.4	NA	NA	0.45	1	NA	0.28	NA
IGFALS	16	13.3p	0.036	0.1	1	3	3	0				NA	0.35	NA	0.96	0.98	NA	0.1	0.37	0.074	0.2	0.77	NA	NA	NA	0.027	0.95	0.9	0.12	NA	0.89	NA	NA	0.21	NA	0.97	NA	NA	0.87	0.41	NA
CD97	19	13p	0.036	0.1	1	3	3	0				NA	0.13	0.96	0.1	0.16	NA	0.37	0.97	0.71	0.87	0.64	NA	NA	NA	0.0017	0.93	0.89	0.47	NA	0.77	NA	NA	0.42	NA	0.33	0.54	1	0.94	0.21	NA
DQX1	2	12p	0.036	0.1	1	70	54	16	1	22.5	0.76	NA	0.66	0.72	0.78	1	NA	0.94	0.47	0.78	NA	NA	1	NA	NA	9.9e-08	0.85	NA	0.87	NA	0.74	NA	1	0.77	1	0.65	0.51	1	NA	0.67	NA
ASS1	9	34.1q	0.037	0.1	1	2	0	2				NA	NA	0.16	NA	NA	0.0012	NA	NA	0.2	0.37	0.39	NA	NA	NA	NA	0.85	NA	0.052	NA	0.96	NA	NA	0.56	1	NA	0.66	1	NA	0.62	1
ZNF182	X	11.23p	0.039	0.11	1	3	0	3				NA	0.67	0.055	0.02	0.94	0.4	0.35	1	NA	NA	NA	1	NA	NA	0.3	0.93	NA	0.38	NA	NA	NA	0.35	0.76	0.92	0.23	0.15	1	NA	0.38	1
KCTD16	5	32q	0.039	0.11	1	7	7	0				NA	0.75	0.1	0.5	0.64	0.012	0.93	0.72	0.72	NA	NA	0.7	NA	NA	0.79	0.55	NA	0.57	NA	NA	NA	0.27	0.11	NA	0.35	0.58	1	NA	0.76	NA
LCE3E	1	21.3q	0.039	0.11	1	2	1	1				NA	NA	NA	NA	0.18	NA	0.43	NA	NA	NA	NA	1	NA	NA	0.002	NA	NA	NA	NA	0.59	NA	0.97	0.39	NA	NA	NA	1	NA	0.63	NA
LINC00479	21	22.3q	0.04	0.11	1	6	6	0				NA	0.93	NA	0.2	0.92	NA	NA	0.78	NA	NA	NA	NA	NA	NA	0.0031	0.64	NA	NA	NA	NA	NA	NA	0.17	NA	NA	NA	1	NA	0.67	NA
EXOC3L2	19	13.32q	0.04	0.11	1	1	0	1				NA	NA	0.99	NA	NA	NA	NA	NA	0.72	NA	NA	NA	0.018	NA	NA	NA	NA	NA	NA	NA	NA	NA	0.36	NA	NA	0.52	1	NA	0.18	NA
POU3F4	X	21.1q	0.04	0.11	1	7	7	0		25	0.26	NA	0.047	NA	0.41	0.4	0.75	0.43	0.85	NA	0.68	0.47	0.78	0.23	0.35	0.62	0.99	0.094	0.1	NA	NA	NA	0.89	0.34	1	0.86	0.24	1	0.86	0.86	NA
TNNC2	20	12-q	0.041	0.11	1	2	2	0				NA	0.74	NA	0.13	1	NA	0.13	0.38	0.34	0.32	0.42	1	NA	NA	0.0082	0.99	0.39	0.25	NA	NA	NA	0.99	0.12	NA	0.44	0.72	1	0.94	0.4	NA
CALML5	10	15.1p	0.041	0.11	1	17	10	7		33.3	0.11	NA	0.37	NA	2.8e-05	0.71	NA	0.87	1	0.33	NA	NA	NA	NA	NA	0.44	0.99	0.83	0.28	NA	0.85	NA	NA	0.87	0.88	NA	0.34	1	0.97	0.8	NA
DCBLD2	3	12.2q	0.041	0.11	1	4	0	4				0.25	0.013	0.18	0.97	1	0.27	0.17	0.79	0.89	0.25	0.32	1	NA	0.27	0.21	0.57	0.83	0.8	NA	0.86	0.13	1	0.89	1	0.53	NA	1	0.92	0.38	NA
DNAH11	7	21p	0.041	0.11	1	6	4	2		42.9	0.06	NA	0.39	0.46	0.47	0.43	0.69	0.83	0.87	0.56	NA	NA	0.19	3.2e-05	NA	0.47	0.96	NA	0.24	NA	0.93	NA	0.49	0.92	1	0.96	NA	1	NA	0.39	1
AEBP1	7	NA	0.041	0.11	1	3	0	3				NA	0.63	0.82	0.31	0.65	NA	0.14	0.65	0.48	0.19	0.57	0.95	2.3e-05	NA	0.95	0.74	1	0.15	NA	0.72	0.84	1	0.57	1	0.65	0.8	1	0.88	0.91	NA
CXCL12	10	11.1q	0.042	0.12	1	16	5	11	2	52.9	0.0089	0.26	0.34	0.87	0.82	0.44	0.65	0.65	1	NA	0.65	0.48	0.4	0.0071	0.96	0.063	0.86	1	0.25	NA	0.35	0.47	0.8	0.67	1	0.15	0.39	1	0.95	0.75	1
TRIM22	11	15p	0.043	0.12	1	9	0	9				NA	4.7e-06	0.47	0.47	0.69	NA	0.58	0.13	0.79	0.47	0.82	0.93	NA	NA	0.89	0.94	0.98	0.14	NA	0.96	NA	1	0.27	0.94	NA	0.58	1	0.98	0.4	NA
RFPL1	22	12q	0.043	0.12	1	8	5	3				NA	0.63	NA	0.87	0.54	NA	0.73	0.59	NA	1	0.69	0.00018	NA	NA	0.81	NA	1	0.4	NA	0.71	NA	0.46	0.37	NA	NA	0.96	NA	0.94	0.43	NA
MBOAT1	6	22.3p	0.043	0.12	1	53	29	24		37	0.15	NA	NA	0.4	NA	NA	0.00094	NA	NA	NA	NA	NA	NA	0.13	NA	NA	0.92	NA	NA	NA	1	NA	NA	NA	0.87	NA	0.72	1	NA	NA	NA
FXYD5	19	13.12q	0.043	0.12	1	9	4	5				NA	0.015	0.39	0.35	1	NA	0.46	0.1	NA	0.31	0.27	0.78	NA	NA	0.088	0.45	1	0.55	NA	0.99	NA	0.9	0.17	NA	0.9	0.64	1	0.94	0.48	NA
SLC30A10	1	41q	0.044	0.12	1	4	4	0				NA	0.54	NA	0.13	0.5	NA	0.58	0.45	0.23	0.35	0.52	0.41	NA	NA	0.028	NA	1	1	NA	0.75	NA	1	0.23	0.78	0.99	NA	1	0.92	0.77	NA
TUBB7P	4	35.2q	0.044	0.12	1	18	14	4		10.5	0.63	NA	0.25	NA	0.84	1	NA	NA	1	0.7	NA	NA	NA	NA	NA	NA	NA	0.0065	NA	NA	NA	NA	NA	NA	NA	NA	NA	NA	0.92	NA	NA
NEUROG1	5	23-q	0.045	0.12	1	4	4	0				NA	0.28	NA	0.7	0.76	NA	0.64	0.64	0.65	0.31	0.81	NA	NA	NA	0.35	0.66	0.001	0.24	NA	0.97	NA	NA	0.79	NA	NA	0.96	1	0.96	0.43	NA
CEACAM8	19	13.2q	0.046	0.12	1	108	50	58		45	0.17	NA	0.75	NA	0.92	0.27	NA	0.41	0.093	0.23	0.73	0.49	0.56	NA	NA	0.57	NA	0.0082	0.49	NA	0.93	NA	0.61	0.6	NA	NA	0.91	1	0.97	0.94	NA
TAAR5	6	23.2q	0.048	0.13	1	4	3	1				NA	0.67	NA	0.18	0.31	NA	0.89	1	0.79	NA	NA	1	NA	NA	0.017	0.97	0.42	0.61	NA	0.61	NA	0.55	1	NA	0.12	0.7	1	0.98	0.31	NA
IKZF2	2	13.1q	0.048	0.13	1	5	2	3				0.19	NA	0.067	NA	NA	0.0048	NA	NA	0.77	0.99	0.43	NA	0.25	0.097	NA	0.91	NA	0.64	NA	NA	NA	NA	0.72	NA	NA	0.83	1	NA	0.91	NA
RLN3	19	13.2p	0.049	0.13	1	58	39	19		20.3	0.71	NA	0.15	0.86	0.45	0.96	NA	0.67	0.48	0.21	NA	NA	0.0061	NA	NA	0.5	0.74	NA	0.54	NA	0.49	NA	0.25	0.93	NA	0.89	1	1	NA	0.69	NA
NCR3	6	21.3p	0.049	0.13	1	25	24	1		30.8	0.15	NA	1	0.27	0.5	0.6	NA	0.14	0.88	0.27	0.66	0.42	1	NA	NA	0.32	0.97	0.0065	0.12	NA	NA	NA	1	0.25	0.96	0.62	0.81	NA	0.92	0.63	NA
MAGEA10	X	28q	0.05	0.13	1	7	7	0				NA	0.057	NA	0.93	0.57	NA	0.95	0.92	NA	0.94	0.69	1	NA	NA	0.16	NA	0.005	0.84	NA	0.97	0.6	0.79	0.83	0.86	NA	NA	1	0.96	0.85	0.89
ART3	4	21.1q	0.051	0.13	1	108	28	80		35.8	0.53	NA	0.5	0.52	0.98	0.22	0.17	0.097	1	0.73	0.4	0.34	1	NA	NA	0.67	0.84	0.014	0.83	NA	0.91	NA	0.97	0.14	0.54	NA	0.68	1	0.97	0.89	NA
HTN3	4	13q	0.051	0.13	1	10	3	7				NA	0.9	0.5	0.082	1	NA	0.66	0.58	0.69	0.25	0.42	0.0034	NA	NA	0.28	0.89	0.73	0.84	NA	NA	NA	0.77	0.55	NA	NA	NA	1	0.92	0.5	NA
S100A16	1	21q	0.051	0.14	1	35	17	18		22.2	0.41	NA	0.64	NA	0.067	0.86	NA	0.25	0.43	NA	NA	NA	1	NA	NA	0.00034	0.95	NA	0.47	NA	0.73	NA	0.9	0.77	NA	0.69	0.41	NA	NA	0.81	NA
PPFIA4	1	32.1q	0.052	0.14	1	17	10	7		27.8	0.17	NA	0.77	0.75	0.28	1	NA	0.24	0.85	0.72	NA	NA	1.3e-05	0.2	NA	0.95	0.95	0.57	0.42	NA	0.9	NA	0.9	0.37	NA	0.81	NA	1	0.96	0.86	1
SPON2	4	16.3p	0.052	0.14	1	2	2	0				0.023	0.12	0.39	0.15	0.1	0.99	0.38	1	0.7	0.12	0.82	0.77	0.61	0.47	0.43	0.83	0.56	0.34	0.63	0.89	0.63	0.65	0.2	0.76	0.59	NA	NA	0.99	0.45	NA
CRYGB	2	34q	0.052	0.14	1	3	3	0				NA	0.15	NA	0.33	0.95	NA	0.12	0.19	0.93	1	0.57	NA	0.41	NA	0.059	NA	0.033	0.29	NA	0.95	NA	0.35	0.6	NA	NA	NA	1	0.98	0.82	NA
FOXP3	X	11.23p	0.053	0.14	1	49	44	5		26	0.41	NA	0.075	0.23	0.99	0.11	NA	0.75	0.99	NA	0.29	0.95	1	NA	NA	0.59	0.83	0.0041	0.5	NA	0.97	0.69	1	0.2	NA	NA	0.58	1	0.88	0.97	NA
PCDHB9	5	31q	0.053	0.14	1	40	18	22		26.8	0.31	NA	0.1	0.8	0.53	0.67	NA	0.42	0.72	0.86	NA	NA	0.0077	NA	NA	0.57	0.86	NA	0.24	NA	NA	0.7	0.81	0.88	NA	NA	0.6	1	NA	0.29	NA
PCSK4	19	13.3p	0.054	0.14	1	5	4	1				NA	0.99	NA	0.29	0.72	NA	0.6	0.46	0.32	NA	NA	NA	NA	NA	0.00017	0.75	NA	0.42	NA	0.88	NA	NA	0.26	1	0.94	0.64	NA	NA	0.95	NA
ELL3	15	15.1q	0.054	0.14	1	1	0	1				NA	NA	NA	NA	1	NA	0.21	NA	0.61	0.6	0.24	0.77	NA	NA	0.00038	0.85	NA	NA	NA	0.76	NA	0.9	0.33	1	0.39	NA	1	NA	0.58	NA
STAT1	2	32.2-q	0.055	0.14	1	12	7	5				NA	0.34	0.11	0.097	0.89	NA	0.49	0.97	0.87	0.077	0.58	0.023	NA	NA	0.22	0.89	0.44	0.26	NA	0.68	0.72	0.54	0.31	1	0.86	NA	1	0.97	0.96	1
PAM16	16	13.3p	0.056	0.15	1	47	41	6		35.4	0.15	NA	NA	0.92	NA	0.91	NA	NA	NA	NA	NA	NA	NA	NA	NA	0.0039	NA	NA	NA	NA	NA	NA	NA	0.16	0.91	NA	NA	1	NA	0.59	NA
APOBEC3G	22	13.1-q	0.057	0.15	1	7	0	7		50	0.042	NA	0.5	0.51	0.012	0.66	NA	0.1	0.52	0.95	0.94	0.66	0.11	0.078	NA	0.48	0.78	1	0.28	NA	NA	NA	0.2	0.69	1	NA	NA	1	0.98	0.91	NA
GPX4	19	13.3p	0.058	0.15	1	51	28	23	1	48.1	0.016	NA	0.0014	NA	0.46	0.9	NA	0.1	0.4	0.67	0.31	0.21	0.99	NA	NA	0.15	0.96	1	0.45	NA	NA	NA	1	0.49	0.88	0.73	0.6	1	0.84	0.41	NA
SELE	1	22-q	0.06	0.15	1	36	26	10	2	32.4	0.17	NA	0.73	0.97	0.16	1	NA	0.79	0.97	NA	0.42	0.59	1	NA	NA	4.7e-05	0.65	0.47	0.94	NA	0.62	0.18	1	0.92	NA	NA	0.78	1	0.98	0.75	1
PYGM	11	12-q	0.06	0.16	1	2	0	2				NA	0.17	0.86	0.0081	0.97	NA	0.5	1	0.61	0.47	0.44	0.94	NA	NA	0.94	0.93	0.22	0.59	NA	0.73	NA	0.57	0.57	0.82	0.43	NA	1	0.91	0.21	NA
PDE1C	7	15.1-p	0.061	0.16	1	4	1	3				0.23	0.46	0.88	0.36	0.61	0.94	0.67	0.21	0.64	0.17	0.19	0.086	0.0018	0.7	0.53	0.84	0.2	0.51	0.99	0.88	NA	1	0.78	0.91	NA	NA	1	0.96	1	NA
SLC30A4	15	21.1q	0.062	0.16	1	17	12	5	1	11.1	0.6	NA	0.0064	0.98	0.16	0.32	NA	0.11	0.79	0.77	0.74	0.68	0.26	NA	NA	0.53	0.84	0.83	0.22	NA	0.78	0.28	0.65	0.55	0.61	0.53	NA	1	0.94	0.94	1
ZNF815P	7	22.1p	0.063	0.16	1	3	0	3				NA	NA	NA	NA	NA	0.039	NA	NA	0.43	NA	NA	NA	NA	NA	NA	NA	NA	NA	NA	NA	NA	NA	NA	NA	NA	NA	1	NA	NA	NA
HDAC10	22	13.31q	0.064	0.16	1	5	5	0				NA	0.76	0.86	0.68	0.7	NA	0.13	0.74	NA	NA	NA	NA	NA	NA	2.6e-05	0.84	NA	0.67	NA	0.98	NA	NA	0.87	NA	0.59	NA	NA	NA	0.89	NA
CD248	11	13q	0.065	0.16	1	6	0	6				NA	0.85	NA	0.81	1	NA	0.19	0.027	0.62	0.055	0.15	1	NA	NA	0.1	0.96	0.094	0.45	NA	0.89	NA	0.65	0.86	NA	0.72	NA	NA	0.94	0.86	NA
HHLA1	8	24q	0.066	0.17	1	52	34	18	1	30.2	0.29	NA	0.64	0.51	0.13	0.26	NA	0.46	0.83	NA	0.97	0.69	0.18	NA	NA	1	0.87	0.0065	NA	NA	NA	0.57	0.91	0.54	NA	0.86	NA	1	0.84	0.9	NA
ASTL	2	11.1q	0.066	0.17	1	30	12	18		16.1	0.51	0.7	NA	NA	NA	1	0.99	0.64	NA	0.61	NA	NA	0.0095	NA	0.94	0.14	NA	NA	NA	0.45	0.94	NA	0.87	0.73	NA	0.25	NA	1	NA	0.16	NA
SPTSSB	3	26.1q	0.071	0.18	1	29	22	7		36.7	0.081	0.0033	0.91	NA	0.11	1	0.16	NA	1	0.31	NA	NA	NA	NA	NA	0.19	NA	NA	NA	NA	NA	NA	NA	0.7	NA	NA	0.8	1	NA	0.69	NA
FAM212B	1	13.2p	0.072	0.18	1	43	0	43		40.9	0.061	NA	0.001	NA	0.14	0.81	NA	0.23	0.24	0.96	NA	NA	0.28	NA	NA	0.4	0.83	1	NA	NA	NA	NA	1	1	0.77	0.25	0.63	1	0.94	0.9	NA
CST4	20	11.2p	0.072	0.18	1	2	0	2				NA	0.0058	0.72	0.069	0.79	NA	NA	0.69	NA	0.19	0.19	NA	NA	NA	NA	0.8	0.69	0.73	NA	NA	NA	NA	NA	NA	NA	0.8	NA	0.97	NA	NA
TGFB1	19	13.1q	0.074	0.18	1	1	1	0				NA	0.00039	0.8	0.64	0.13	NA	0.8	0.13	0.92	0.33	0.71	0.35	NA	NA	0.78	0.92	1	0.78	NA	0.88	0.33	0.82	0.35	0.76	0.74	NA	1	0.86	0.84	1
CES1	16	22.2q	0.074	0.18	1	4	1	3				0.00068	0.44	0.77	0.16	0.69	0.84	0.55	0.45	NA	NA	NA	NA	NA	NA	0.37	0.92	0.96	0.56	0.11	0.98	NA	NA	0.88	NA	0.5	NA	1	0.95	0.19	NA
RPRM	2	24.1q	0.075	0.19	1	13	12	1				NA	0.87	NA	0.83	0.52	0.00019	0.77	0.45	0.89	0.11	0.78	0.068	NA	NA	0.43	0.99	0.46	0.74	NA	NA	0.96	1	0.63	1	NA	NA	1	0.97	0.72	1
THBS4	5	13q	0.077	0.19	1	7	3	4	1	25	0.26	NA	0.29	0.48	0.015	1	0.96	0.4	0.23	0.72	0.82	0.11	0.096	NA	NA	0.74	0.85	1	0.73	0.19	0.89	0.76	0.92	0.35	0.79	0.42	0.65	1	0.97	0.75	1
DUSP19	2	32.1q	0.078	0.19	1	16	11	5				NA	0.51	0.37	0.25	0.71	NA	0.27	0.2	0.57	NA	NA	0.015	NA	NA	0.12	0.83	NA	0.94	NA	0.98	NA	0.63	0.62	NA	0.96	0.42	1	NA	0.67	NA
MAOA	X	11.4-p	0.079	0.19	1	21	14	7	2	22.7	0.26	NA	0.7	0.55	0.00062	0.98	0.27	0.31	0.51	NA	0.48	0.084	0.35	0.052	0.64	0.14	0.67	1	0.69	NA	1	NA	0.88	0.51	1	0.6	0.63	1	0.97	0.62	NA
PCDHGA1	5	31q	0.08	0.19	1	5	4	1		33.3	0.19	0.73	0.0023	0.8	0.18	0.97	0.98	NA	0.24	0.77	0.7	0.22	NA	NA	NA	NA	0.83	0.9	0.2	NA	NA	NA	NA	NA	NA	NA	NA	1	0.94	NA	NA
TM7SF2	11	13.1q	0.08	0.2	1	6	5	1				NA	7.8e-05	NA	0.088	0.76	NA	0.16	0.46	0.58	0.56	0.81	0.44	NA	NA	1	0.85	1	0.25	NA	0.8	NA	0.99	0.57	1	0.63	0.62	NA	0.94	0.77	1
SPHKAP	2	36.3q	0.082	0.2	1	1	0	1				0.34	NA	0.9	NA	NA	0.012	NA	NA	0.37	NA	NA	NA	NA	NA	NA	NA	NA	NA	NA	NA	NA	NA	0.36	NA	NA	NA	1	NA	0.83	NA
LAYN	11	23.1q	0.082	0.2	1	24	16	8		28	0.19	NA	0.13	0.78	0.2	1	NA	0.78	0.98	0.75	NA	NA	0.024	NA	NA	0.79	0.88	NA	0.56	NA	NA	NA	0.34	0.32	NA	0.22	0.28	1	NA	0.76	NA
CRTAM	11	24.1q	0.083	0.2	1	12	7	5		23.1	0.2	NA	0.13	0.97	0.14	0.12	NA	0.57	0.28	0.71	0.11	0.84	0.037	NA	NA	0.59	0.75	1	0.29	NA	NA	0.74	0.95	0.17	1	NA	0.9	1	0.97	0.68	1
NAP1L3	X	21.3-q	0.083	0.2	1	17	14	3		16.7	0.34	NA	0.68	0.13	0.005	0.98	NA	0.063	1	NA	0.076	0.85	0.72	NA	NA	0.47	0.6	1	0.82	NA	NA	NA	0.56	0.52	0.96	0.36	0.81	1	0.97	0.84	NA
UGT2B10	4	13.3q	0.084	0.2	1	6	1	5		28.6	0.22	NA	NA	NA	NA	0.94	0.33	0.37	NA	0.63	NA	NA	0.65	0.53	NA	1.6e-05	0.98	NA	NA	NA	0.98	NA	1	0.51	NA	0.88	NA	1	NA	0.54	NA
MNS1	15	21.3q	0.086	0.21	1	309	99	210		69	0.00048	NA	0.15	0.56	0.081	0.46	NA	0.06	0.3	0.98	0.8	0.7	1	NA	NA	0.39	NA	0.039	0.29	NA	0.98	NA	0.77	0.29	0.99	0.91	NA	1	0.95	0.89	NA
SULT4A1	22	13.2q	0.089	0.21	1	7	2	5				NA	0.36	0.36	0.41	1	0.31	0.42	0.79	0.44	0.89	0.98	0.15	NA	0.21	0.0066	0.9	0.58	0.37	0.92	0.82	0.7	0.98	0.49	0.98	0.32	NA	1	0.99	0.99	NA
GNGT1	7	21.3q	0.09	0.21	1	23	9	14		8.3	0.76	NA	0.8	NA	0.34	0.34	NA	0.29	0.38	0.64	0.17	0.56	0.43	NA	NA	0.22	0.9	0.024	0.73	NA	0.88	NA	0.89	0.16	NA	NA	NA	1	0.96	0.78	NA
ATP7A	X	21.1q	0.091	0.22	1	4	2	2				NA	1	NA	0.012	0.42	0.32	0.61	1	NA	NA	NA	0.91	0.13	NA	0.27	0.94	0.65	0.53	NA	NA	NA	1	NA	1	0.73	NA	1	0.86	NA	1
C5orf64	5	12.1q	0.095	0.22	1	22	12	10		17.4	0.44	NA	0.0092	NA	0.73	0.44	0.051	NA	0.27	0.68	NA	NA	NA	NA	NA	0.97	NA	NA	NA	NA	NA	NA	NA	0.99	NA	NA	0.72	1	NA	0.54	NA
HGFAC	4	16p	0.096	0.22	1	2	2	0				NA	0.1	0.49	0.25	0.54	NA	0.69	0.88	0.32	0.1	0.24	NA	NA	NA	0.043	0.9	0.18	0.87	NA	0.73	NA	NA	0.96	NA	0.97	0.8	NA	0.96	0.43	1
GRIK3	1	34.3p	0.096	0.22	1	2	0	2				NA	0.67	0.18	0.93	0.95	0.15	0.96	0.013	0.98	0.81	0.2	0.18	0.96	NA	0.79	0.86	0.074	0.64	0.48	0.73	NA	0.96	0.77	1	0.32	NA	1	0.97	0.65	NA
ETV7	6	21p	0.097	0.23	1	288	246	42		60.2	0.17	NA	0.42	0.79	0.27	0.85	NA	0.33	0.97	0.3	0.61	0.39	0.17	NA	NA	0.6	0.82	0.03	0.79	NA	0.72	0.9	1	0.073	NA	NA	0.32	1	0.99	0.8	NA
WFIKKN1	16	13p	0.1	0.23	1	80	29	51		48.1	0.04	NA	0.067	NA	0.36	0.94	NA	0.56	0.95	0.27	NA	NA	1	NA	NA	0.01	0.96	NA	0.44	NA	0.75	NA	0.76	0.11	NA	0.82	NA	NA	NA	0.79	NA
PDGFA	7	22p	0.1	0.24	1	2	2	0				NA	NA	NA	NA	0.26	NA	0.55	0.88	0.49	NA	NA	NA	NA	NA	0.044	NA	0.86	NA	NA	NA	0.67	NA	0.17	NA	NA	0.23	1	NA	0.72	1
KCNK4	11	13q	0.1	0.24	1	208	152	56		59.8	0.038	NA	0.0043	0.41	0.16	0.87	NA	0.2	0.49	0.17	0.99	0.78	0.7	NA	NA	0.53	NA	NA	0.53	NA	0.89	NA	0.59	0.44	NA	0.65	NA	1	NA	0.54	1
AMELY	Y	11.2p	0.1	0.24	1	82	55	27		48.2	0.042	NA	NA	0.1	0.0067	0.51	NA	0.39	0.6	NA	NA	NA	0.93	NA	NA	0.7	0.67	0.85	0.53	NA	0.77	NA	1	0.4	NA	NA	NA	NA	1	0.68	NA
GPR133	12	24.33q	0.1	0.24	1	31	0	31	2	87.5	0.00048	NA	0.2	0.54	0.39	1	0.83	0.75	0.0019	0.98	NA	NA	0.46	NA	NA	0.21	0.86	NA	0.42	NA	0.89	NA	1	NA	NA	NA	0.63	1	NA	NA	NA
GDF2	10	11.22q	0.11	0.24	1	3	3	0				NA	0.44	NA	0.058	1	NA	0.87	0.65	0.98	1	0.21	0.54	NA	NA	0.096	0.9	0.0011	0.88	NA	0.86	NA	0.67	0.79	NA	NA	0.86	1	1	1	NA
LCE1C	1	21.3q	0.11	0.24	1	1	0	1				NA	NA	NA	NA	0.54	NA	0.84	NA	NA	NA	NA	0.048	NA	NA	0.42	NA	NA	NA	NA	0.83	NA	1	0.48	NA	0.25	NA	1	NA	0.4	NA
CLDN17	21	22.1q	0.11	0.25	1	1	1	0				NA	0.86	NA	0.6	0.6	NA	0.77	0.37	0.89	0.94	0.15	1	NA	NA	0.5	0.98	0.049	0.86	NA	0.89	NA	0.63	0.35	NA	NA	0.22	1	0.97	0.14	NA
CEACAM4	19	13.2q	0.11	0.25	1	2	0	2				NA	0.009	0.68	0.74	0.88	NA	0.16	0.67	0.35	0.97	0.4	0.77	NA	NA	0.35	0.78	1	0.2	NA	0.91	NA	0.93	0.072	1	NA	0.42	1	0.95	0.43	1
TNP2	16	13.13p	0.11	0.25	1	2	0	2				NA	0.76	NA	0.23	0.9	NA	0.63	0.54	0.62	0.77	0.73	0.012	NA	NA	0.36	0.68	1	0.9	NA	NA	NA	0.34	0.64	1	0.37	0.92	1	0.94	0.48	NA
CYP2A13	19	13.2q	0.11	0.25	1	21	18	3				NA	0.014	0.94	0.54	1	NA	0.78	0.26	0.76	0.6	0.49	0.089	NA	NA	0.74	0.75	0.88	0.83	NA	0.98	NA	0.16	0.3	NA	0.42	NA	1	0.94	0.84	NA
KRTCAP3	2	23.3p	0.12	0.26	1	2	1	1				NA	0.99	0.98	0.084	0.68	NA	0.41	1	0.071	NA	NA	0.91	NA	NA	0.01	0.95	NA	0.42	NA	0.7	NA	1	0.39	0.92	NA	0.5	NA	NA	0.84	NA
SCG5	15	13-q	0.12	0.27	1	8	7	1				NA	0.0042	0.27	0.9	0.66	0.58	0.17	0.23	0.098	0.58	0.25	0.53	NA	0.9	0.43	0.93	0.93	0.51	0.64	0.95	NA	0.85	0.46	NA	0.94	0.8	1	0.97	0.88	NA
NMUR2	5	33.1q	0.12	0.27	1	34	25	9	3	25.7	0.29	NA	0.1	0.76	0.013	0.9	0.8	0.83	0.37	0.75	NA	NA	0.23	NA	0.87	0.76	0.81	NA	0.69	0.66	0.63	NA	0.13	0.79	NA	NA	0.56	1	NA	0.86	NA
DIRAS2	9	22.32q	0.12	0.27	1	5	0	5				NA	0.37	0.53	0.091	0.75	0.016	0.66	0.74	NA	0.82	0.7	0.53	NA	0.24	0.89	0.81	1	0.35	0.32	0.45	NA	0.73	0.63	1	NA	NA	1	0.97	0.81	1
GTPBP3	19	13.2p	0.12	0.27	1	8	6	2				NA	0.0048	0.64	0.09	1	NA	0.078	0.54	0.35	0.11	0.36	NA	NA	NA	0.24	0.6	1	0.96	NA	0.99	NA	NA	0.32	NA	0.8	0.79	1	0.99	0.93	NA
ANXA13	8	24.13q	0.13	0.28	1	14	0	14				NA	0.33	0.96	0.38	0.42	0.19	0.36	0.45	0.96	0.72	0.98	0.016	0.92	0.93	0.99	0.88	0.1	0.57	0.64	0.35	NA	0.65	0.88	1	NA	0.51	1	1	0.74	1
CDK5R2	2	35q	0.13	0.29	1	7	5	2		25	0.26	NA	0.091	NA	0.73	0.24	NA	0.85	0.59	0.54	0.9	0.83	NA	0.82	NA	0.48	0.88	1	0.24	NA	1	0.2	NA	0.53	1	0.0025	NA	1	0.97	0.94	1
CEACAM21	19	13.2q	0.14	0.29	1	1	0	1				0.41	0.022	0.8	0.69	0.17	0.59	0.25	0.28	0.68	NA	NA	0.27	0.82	NA	0.84	0.96	0.48	0.44	0.54	0.89	NA	0.53	0.56	NA	0.95	0.25	1	0.92	0.73	NA
GZMA	5	11-q	0.14	0.29	1	119	67	52	1	48.3	0.12	NA	0.82	0.74	0.77	0.46	NA	0.54	0.52	0.74	0.82	0.81	0.00057	NA	NA	0.8	0.93	1	0.43	NA	0.95	NA	0.15	0.68	1	NA	NA	1	0.99	0.87	NA
RIC3	11	15.4p	0.14	0.3	1	4	0	4				NA	0.00013	0.98	0.6	0.27	0.6	0.2	0.3	0.68	0.76	0.55	0.93	0.23	NA	0.18	0.9	0.8	0.59	0.85	0.81	NA	0.47	0.78	1	0.48	0.75	1	0.98	0.94	1
FAM83E	19	13.32-q	0.14	0.3	1	54	32	22		16.4	0.81	NA	0.2	0.95	0.59	0.58	NA	0.41	1	0.53	NA	NA	0.011	NA	NA	0.23	0.86	1	0.14	NA	0.86	NA	0.88	0.99	NA	NA	NA	1	0.95	0.68	NA
DOK2	8	21.3p	0.14	0.3	1	4	2	2				0.95	0.061	0.35	0.84	1	0.14	0.75	0.67	0.65	0.071	0.17	0.91	NA	0.17	0.037	0.88	0.63	0.65	0.81	0.84	0.44	1	0.13	1	NA	NA	1	0.99	0.47	NA
ADAMTSL1	9	21.3p	0.14	0.3	1	4	0	4				NA	0.0057	0.94	0.5	0.9	0.36	0.81	0.44	0.21	NA	NA	1	0.052	NA	0.23	0.62	NA	0.79	0.71	0.81	NA	1	0.86	1	0.47	0.63	1	NA	0.75	1
SLC39A5	12	13.3q	0.14	0.3	1	93	72	21		40.4	0.23	NA	1	0.82	0.3	0.98	NA	1	1	0.81	NA	NA	0.0054	NA	NA	0.053	0.63	NA	0.84	NA	0.84	NA	1	0.38	0.96	0.59	NA	1	NA	0.45	NA
RASAL1	12	23-q	0.14	0.3	1	11	11	0				NA	0.092	0.25	0.4	1	NA	0.76	0.94	0.97	0.31	0.84	1	NA	NA	0.27	0.95	0.011	0.57	NA	0.43	NA	0.84	0.42	1	0.79	0.66	1	0.98	0.89	1
CHST5	16	23.1q	0.15	0.3	1	2	0	2				NA	0.22	0.2	0.00049	0.86	NA	0.33	0.9	0.39	0.73	0.72	0.32	0.68	NA	0.98	0.89	0.99	0.38	NA	0.91	NA	0.97	0.7	NA	0.89	NA	1	0.98	0.49	1
CCL22	16	13q	0.15	0.31	1	8	3	5		22.2	0.29	NA	0.67	0.67	0.00021	1	NA	0.65	0.14	NA	0.26	0.63	0.44	NA	NA	0.96	0.7	0.99	0.29	NA	0.7	0.78	NA	0.69	0.93	NA	0.72	1	0.95	0.76	1
LGALS2	22	13.1q	0.15	0.31	1	26	14	12	1	29.6	0.17	NA	0.99	0.96	0.061	0.69	NA	0.45	0.88	0.87	0.58	0.52	0.0027	NA	NA	0.26	0.85	1	0.52	NA	0.76	NA	0.51	0.37	1	NA	NA	1	0.98	0.63	NA
SPOCK1	5	31.2q	0.15	0.31	1	103	88	15		51	0.04	0.72	0.32	0.8	0.32	0.39	0.0015	0.27	0.65	0.84	0.79	0.97	1	1	0.3	0.95	0.92	1	0.98	NA	NA	NA	0.27	0.65	0.87	0.22	NA	1	0.97	0.67	NA
DPEP3	16	22.1q	0.15	0.31	1	6	2	4				NA	0.5	0.82	0.036	0.19	NA	0.28	0.19	0.76	0.23	0.79	1	NA	NA	0.79	0.74	0.44	0.99	NA	0.83	NA	0.96	0.15	NA	0.51	0.97	1	0.96	0.96	NA
KAL1	X	22.32p	0.15	0.31	1	5	2	3				NA	1	0.94	0.01	0.43	0.34	0.12	0.94	NA	0.057	0.37	1	0.55	NA	0.49	0.83	0.6	0.23	NA	0.9	0.63	0.98	0.55	1	NA	0.5	1	0.99	0.45	NA
DSCAM	21	22.2-q	0.15	0.32	1	12	9	3				NA	0.16	0.65	0.5	0.2	0.7	0.058	0.71	0.37	0.95	0.53	1	0.17	0.36	0.2	0.93	0.019	0.94	0.66	0.9	0.13	1	0.75	1	NA	0.77	1	0.98	0.91	1
TAS2R5	7	31.3-q	0.16	0.33	1	1	0	1				NA	1	NA	0.27	0.068	NA	0.86	0.99	0.78	NA	NA	1	NA	NA	0.047	0.48	NA	0.76	NA	0.89	NA	0.67	0.9	NA	0.68	NA	NA	NA	0.55	NA
KLK14	19	13.3-q	0.16	0.33	1	270	92	178		53.1	0.57	NA	2.5e-05	0.8	0.93	1	NA	0.92	1	0.7	0.13	0.59	0.99	NA	NA	0.65	0.95	1	0.47	NA	0.98	NA	1	0.66	NA	0.64	0.48	1	0.98	0.26	NA
SPINK4	9	13.3p	0.16	0.33	1	55	34	21		39.3	0.11	NA	0.48	0.61	0.52	0.98	NA	0.5	0.5	0.53	0.75	0.24	0.2	NA	NA	0.00082	0.94	1	0.64	NA	0.91	NA	0.86	0.95	0.76	NA	NA	NA	0.96	0.65	NA
FABP1	2	11p	0.16	0.33	1	2	1	1				NA	0.17	0.93	0.43	0.61	NA	0.6	0.25	0.83	0.72	0.65	0.86	NA	NA	0.0046	1	0.21	0.51	NA	0.71	0.61	0.8	0.32	0.95	NA	NA	1	0.98	0.84	1
CD48	1	21.3-q	0.16	0.33	1	6	4	2				NA	0.042	0.62	0.82	0.99	NA	0.93	0.053	NA	1	0.95	1	NA	NA	0.12	0.62	0.85	0.78	NA	0.91	0.31	1	0.54	0.68	NA	1	1	0.86	0.55	NA
PKDREJ	22	13.31q	0.16	0.33	1	2	0	2				NA	0.34	0.93	0.0044	0.84	NA	0.58	0.22	0.54	0.99	0.87	0.17	NA	NA	0.16	NA	1	0.58	NA	NA	NA	0.96	0.37	NA	NA	NA	1	0.92	0.58	NA
GNAO1	16	13q	0.16	0.33	1	32	26	6		12.1	0.72	1	0.12	0.6	0.12	0.16	0.61	0.15	1	NA	0.68	0.62	0.023	NA	0.58	0.83	0.98	0.83	0.093	0.26	0.74	NA	0.8	0.74	1	0.95	NA	1	0.96	0.72	NA
CABP4	11	13.1q	0.17	0.34	1	4	0	4				NA	0.29	NA	0.33	0.84	NA	0.74	0.73	0.23	NA	NA	0.008	NA	NA	0.44	0.85	NA	0.89	NA	0.98	NA	0.35	0.78	NA	0.98	0.92	1	NA	0.4	NA
GDA	9	21.13q	0.17	0.34	1	1	0	1				0.73	0.82	0.68	0.56	0.34	0.98	0.16	0.0027	0.83	NA	NA	0.14	0.86	0.52	0.5	0.96	NA	0.76	0.36	0.81	0.96	0.93	0.47	1	NA	1	1	NA	0.21	1
EVX1	7	15.2p	0.17	0.34	1	244	183	61		65.3	0.0052	NA	0.42	NA	0.12	0.89	0.61	0.38	0.94	0.66	1	0.13	1	NA	0.86	0.4	0.99	0.0058	0.64	0.86	0.93	NA	0.99	NA	1	0.29	0.62	NA	0.96	0.37	NA
IL32	16	13.3p	0.17	0.34	1	3	1	2				NA	0.71	NA	0.49	0.18	NA	0.29	0.57	0.97	NA	NA	1	NA	NA	0.00049	0.71	0.86	0.47	NA	NA	0.62	1	0.68	1	NA	1	1	0.96	0.87	1
HOXC8	12	13.13q	0.18	0.35	1	24	12	12				NA	0.89	NA	0.96	0.24	NA	0.066	1	0.48	0.51	0.76	1	NA	NA	0.0017	0.76	0.99	0.99	NA	0.83	NA	0.55	0.31	NA	NA	0.63	1	0.98	0.88	NA
SORCS2	4	16.1p	0.18	0.35	1	161	88	73	1	60.5	0.0065	NA	0.7	0.99	0.21	1	0.99	0.41	1	0.27	NA	NA	0.012	NA	NA	0.47	0.97	NA	0.67	0.24	0.89	NA	0.76	0.26	0.97	0.46	0.97	1	NA	0.99	NA
CD79B	17	23q	0.18	0.36	1	4	2	2				NA	0.23	0.15	0.57	0.54	NA	0.51	0.26	0.96	0.57	1	0.78	1	NA	0.019	0.85	0.57	0.48	NA	0.94	NA	0.87	0.47	1	NA	NA	1	0.94	0.41	NA
ABCC12	16	12.1q	0.18	0.36	1	16	12	4				0.36	0.98	0.36	0.96	0.51	0.65	0.57	0.62	NA	NA	NA	0.23	NA	0.68	0.01	0.98	NA	0.26	0.26	0.97	NA	0.61	0.79	NA	NA	NA	1	NA	0.64	NA
ANKRD45	1	25.1q	0.18	0.36	1	6	3	3				NA	0.025	0.98	0.8	0.26	NA	0.73	0.24	0.78	NA	NA	1	NA	NA	0.19	0.93	NA	0.61	NA	0.67	NA	1	0.17	1	NA	0.77	1	NA	0.6	NA
SLC25A2	5	31.3q	0.18	0.36	1	69	54	15		37.1	0.21	NA	0.018	NA	0.44	1	NA	1	0.82	0.3	NA	NA	1	NA	NA	0.59	0.76	NA	0.68	NA	NA	0.85	0.66	0.97	0.48	0.61	0.69	1	NA	0.84	NA
CCDC106	19	13.42q	0.18	0.36	1	28	6	22		6.9	0.87	NA	2.5e-06	0.83	0.63	1	NA	0.55	0.6	0.28	NA	NA	1	NA	NA	0.45	NA	1	0.7	NA	NA	NA	0.88	0.24	1	0.76	0.87	1	0.94	0.99	NA
CTHRC1	8	22.3q	0.18	0.36	1	13	0	13		35.7	0.081	NA	0.0021	0.82	0.21	0.6	NA	0.75	0.51	0.38	NA	NA	0.98	1	NA	0.23	0.91	NA	0.41	NA	0.98	NA	0.77	0.99	0.95	0.23	0.93	1	NA	0.96	1
SLC51B	15	22.31q	0.18	0.36	1	5	4	1				NA	NA	NA	NA	0.85	NA	NA	NA	0.57	NA	NA	NA	NA	NA	0.01	NA	NA	NA	NA	NA	NA	NA	0.67	1	NA	NA	1	NA	0.67	NA
PNMAL1	19	13.32q	0.19	0.36	1	1	1	0				NA	NA	0.98	NA	NA	NA	NA	NA	0.9	NA	NA	NA	0.03	NA	NA	NA	NA	NA	NA	NA	NA	NA	0.75	0.97	NA	NA	1	NA	0.55	NA
CFHR5	1	31.3q	0.19	0.36	1	6	3	3		28.6	0.22	NA	0.025	0.54	0.079	0.95	0.96	0.37	0.13	0.92	0.83	0.31	0.21	0.68	NA	0.061	0.79	1	0.54	0.89	0.89	NA	0.91	0.15	NA	NA	0.73	1	0.97	0.94	NA
BTNL2	6	21.3p	0.19	0.37	1	2	0	2				NA	0.17	0.56	0.081	0.5	NA	0.51	0.96	0.6	0.59	0.81	0.01	NA	NA	0.39	0.89	0.52	0.96	NA	0.91	NA	0.66	0.46	NA	0.94	0.42	1	0.97	0.8	NA
CHI3L1	1	32.1q	0.19	0.37	1	7	2	5				NA	0.93	0.73	0.9	1	NA	0.26	0.28	0.69	0.8	0.86	0.048	NA	NA	0.51	0.8	0.96	0.53	NA	0.71	NA	0.72	0.44	1	NA	0.74	1	0.92	0.24	1
MYOM1	18	11.31p	0.19	0.37	1	4	0	4				0.81	0.55	0.7	0.6	0.65	0.0075	0.4	0.96	0.88	0.21	0.37	0.88	NA	0.98	0.44	0.97	1	0.45	NA	0.88	NA	0.98	0.13	NA	0.13	NA	1	0.98	0.29	NA
GLUD2	X	24-q	0.19	0.37	1	3	3	0				NA	0.88	NA	0.049	0.95	0.85	0.11	0.86	NA	0.4	0.1	0.94	NA	NA	0.86	NA	1	0.51	NA	NA	NA	0.99	0.84	NA	NA	0.28	NA	0.8	0.93	NA
TM6SF2	19	13.3-p	0.19	0.37	1	74	46	28		26.7	0.63	NA	0.76	0.95	0.37	0.25	NA	0.32	0.008	NA	0.98	0.65	0.34	NA	NA	0.74	0.68	NA	0.55	NA	0.92	0.84	0.27	0.58	NA	0.63	1	1	NA	0.94	NA
GRIK4	11	23.3q	0.2	0.38	1	16	8	8				NA	0.00082	0.93	0.99	1	0.7	0.58	0.3	NA	0.15	1	0.69	NA	0.87	0.7	0.83	1	0.69	0.97	0.85	0.25	0.23	0.79	1	NA	NA	1	0.97	0.69	NA
ZNF536	19	13.11q	0.2	0.38	1	8	0	8				NA	1	0.77	0.79	0.85	0.75	0.46	0.0051	NA	1	0.42	0.91	0.71	NA	0.51	0.69	0.87	0.99	0.96	0.62	0.85	1	0.62	0.93	0.26	0.57	1	0.8	0.97	1
GPR176	15	14-q	0.2	0.38	1	1	0	1				0.59	1.8e-05	0.87	0.96	0.77	0.19	0.44	0.9	NA	NA	NA	0.55	NA	NA	0.32	0.9	0.73	0.94	NA	0.96	NA	0.77	0.98	0.96	0.56	0.8	1	0.92	0.97	NA
SLC9C2	1	25.1q	0.2	0.38	1	72	59	13	1	41.1	0.14	NA	0.0011	NA	0.32	0.57	0.4	0.61	0.27	0.47	NA	NA	0.36	NA	NA	0.56	0.95	NA	0.95	0.57	0.94	NA	1	0.55	NA	NA	NA	1	NA	0.83	NA
TSC22D3	X	22.3q	0.2	0.38	1	1	0	1				NA	0.59	0.57	0.0066	0.63	NA	0.75	0.18	NA	0.14	0.18	0.98	NA	NA	0.6	0.95	1	0.82	NA	0.94	NA	0.99	0.34	0.93	0.33	NA	1	0.99	0.32	NA
AXDND1	1	25.2q	0.2	0.39	1	15	6	9		12.5	0.53	NA	0.034	NA	0.14	1	0.86	NA	0.98	0.19	NA	NA	NA	0.5	NA	0.51	0.96	NA	NA	NA	NA	NA	NA	0.13	NA	NA	0.93	1	NA	0.64	NA
PIGR	1	31-q	0.21	0.39	1	12	6	6		15.4	0.44	NA	0.99	0.54	0.69	0.62	NA	0.36	0.65	0.32	0.3	0.53	0.84	NA	NA	1	0.94	0.011	0.63	NA	0.9	0.91	0.77	0.066	0.81	NA	0.87	1	0.96	0.92	NA
REPS2	X	22.2p	0.21	0.39	1	6	4	2				NA	0.96	0.88	0.0072	1	0.56	0.19	0.58	NA	0.13	0.13	1	1	0.12	0.39	0.99	0.96	0.69	NA	0.96	0.51	1	0.48	1	0.54	0.7	1	0.92	0.16	1
SLC7A9	19	13.1q	0.21	0.39	1	16	8	8				NA	0.064	0.98	0.14	0.71	NA	0.23	0.45	NA	0.37	0.24	0.016	0.85	NA	0.88	0.91	1	0.39	NA	0.89	NA	1	0.83	0.88	NA	NA	1	0.95	0.81	1
IL13	5	31q	0.21	0.4	1	68	37	31	3	43.5	0.074	NA	0.04	0.47	0.75	0.65	NA	0.44	1	0.19	0.94	0.11	0.95	NA	NA	0.073	0.88	0.46	0.47	NA	0.71	0.96	0.86	0.44	1	NA	0.95	1	0.94	0.87	1
CLEC10A	17	13.2p	0.21	0.4	1	34	20	14		11.4	0.76	NA	0.21	0.68	0.64	0.54	NA	0.32	0.44	0.6	0.83	0.9	0.014	0.19	NA	0.69	0.92	0.94	0.65	NA	0.91	NA	0.9	0.16	0.89	0.78	NA	1	0.95	0.75	NA
HES2	1	36.31p	0.22	0.4	1	40	25	15		9.8	0.88	NA	0.8	0.71	0.79	0.9	NA	0.074	0.68	0.26	NA	NA	0.023	NA	NA	0.063	NA	0.99	0.7	NA	0.74	NA	1	0.55	NA	NA	NA	1	0.97	0.65	1
CEBPE	14	11.2q	0.22	0.4	1	2	2	0				NA	0.56	NA	0.77	1	NA	0.51	0.52	NA	0.66	0.95	1	NA	NA	0.0012	0.8	0.53	0.41	NA	0.84	0.53	0.83	0.68	NA	0.72	NA	1	0.92	0.96	NA
NTRK1	1	21-q	0.22	0.4	1	30	20	10	1	48.4	0.011	NA	0.00019	0.48	0.64	0.71	0.14	0.93	0.59	NA	0.41	0.27	0.79	0.92	0.46	0.24	0.85	1	0.55	0.57	0.88	0.56	0.81	0.99	NA	0.43	NA	1	0.98	0.74	NA
BTG1	12	21.33q	0.22	0.41	1	22	9	13		8.7	0.74	NA	0.12	0.44	0.46	1	NA	0.34	0.12	0.97	0.96	0.36	0.43	NA	NA	0.0045	0.9	0.89	0.63	NA	0.98	0.78	0.83	0.71	1	0.15	NA	1	0.94	1	1
ITLN2	1	22-q	0.22	0.41	1	17	6	11		38.9	0.059	NA	NA	NA	NA	0.9	NA	0.71	NA	NA	NA	NA	0.48	NA	NA	0.035	0.81	NA	NA	NA	0.89	NA	0.74	0.63	NA	NA	NA	1	NA	0.84	NA
FOXD2	1	34-p	0.22	0.41	1	1	0	1				0.88	0.19	0.71	0.47	0.75	0.4	0.76	0.67	0.88	0.15	0.86	0.14	NA	0.052	0.0041	0.91	0.93	0.84	0.97	0.7	NA	1	0.81	NA	NA	1	NA	0.99	0.56	NA
CCDC67	11	21q	0.23	0.42	1	6	4	2				NA	0.032	0.83	0.23	1	0.62	0.11	0.71	0.29	NA	NA	0.71	NA	NA	0.92	NA	NA	0.18	NA	NA	0.69	0.88	0.99	NA	NA	0.56	1	NA	0.38	NA
LST1	6	21.3p	0.23	0.42	1	6	6	0	1	28.6	0.22	NA	1	NA	0.19	0.96	NA	0.7	1	0.53	0.46	0.57	0.35	NA	NA	0.019	0.68	0.66	0.51	NA	0.95	NA	0.64	0.22	0.9	NA	0.68	NA	1	0.68	NA
ADAMTS15	11	25q	0.23	0.42	1	3	0	3				NA	0.0025	0.81	0.9	1	0.17	0.45	0.12	0.53	NA	NA	1	NA	0.61	0.53	0.95	NA	0.92	NA	0.86	NA	0.82	0.64	NA	NA	NA	1	NA	0.7	NA
LTC4S	5	35q	0.23	0.42	1	1	0	1				NA	0.012	0.24	0.63	0.94	NA	0.83	0.83	0.91	0.92	0.33	NA	NA	NA	0.32	0.9	1	0.76	NA	0.71	NA	NA	0.21	0.73	NA	NA	1	0.97	0.89	NA
DAB1	1	32-p	0.23	0.42	1	9	8	1		20	0.34	NA	0.69	0.63	1	0.35	0.74	0.63	1	0.65	0.57	0.37	1	0.71	NA	0.39	0.67	0.0013	0.35	NA	0.9	NA	1	0.93	1	0.53	0.67	1	0.92	0.93	1
XAGE3	X	11.22p	0.23	0.42	1	39	19	20		12.5	0.76	NA	0.1	0.76	0.79	0.65	NA	0.97	1	NA	NA	NA	0.018	NA	NA	0.68	0.95	NA	0.43	NA	0.91	NA	0.49	0.9	0.71	NA	NA	1	NA	0.94	NA
HP	16	22.2q	0.23	0.43	1	33	16	17	1	29.4	0.2	NA	0.66	0.99	0.031	0.64	NA	0.87	0.97	0.71	0.44	0.51	1	NA	NA	0.15	0.78	0.21	0.15	NA	NA	0.91	1	0.92	0.85	NA	0.73	1	0.99	0.32	NA
NPTXR	22	13.1q	0.23	0.43	1	1	0	1				NA	0.75	0.95	0.018	0.77	NA	0.71	0.27	0.85	0.38	0.092	0.84	NA	NA	0.18	0.78	1	0.42	NA	0.9	NA	1	0.43	1	0.33	0.59	1	0.92	0.75	NA
KIT	4	11-q	0.24	0.43	1	7	0	7				0.21	0.016	0.2	0.91	1	0.13	0.49	0.99	NA	0.48	0.21	0.38	0.15	0.11	0.63	1	0.94	0.34	0.69	0.93	0.71	0.86	0.38	0.99	0.78	0.77	1	0.98	0.66	1
NPDC1	9	34.3q	0.24	0.43	1	4	4	0				NA	0.79	0.96	0.82	1	NA	0.11	0.29	0.53	NA	NA	NA	NA	NA	0.024	0.86	0.56	0.65	NA	0.62	NA	NA	0.4	NA	0.87	NA	NA	0.96	0.69	1
CD37	19	13.4q	0.24	0.43	1	3	3	0				NA	0.046	NA	0.41	0.63	NA	0.51	0.1	0.78	0.21	0.61	0.83	0.38	NA	0.3	0.91	1	0.82	NA	NA	NA	0.89	0.37	0.98	NA	0.33	1	0.98	0.58	NA
SIGLEC11	19	13.3q	0.24	0.43	1	16	9	7		23.5	0.26	NA	0.2	0.78	0.93	0.3	NA	0.84	0.042	0.82	NA	NA	1	0.98	NA	1	NA	NA	0.69	NA	0.9	NA	0.65	0.079	NA	NA	0.41	1	NA	0.49	NA
PRRG3	X	28q	0.24	0.43	1	1	0	1				NA	0.71	0.92	0.06	0.98	NA	0.096	0.73	NA	0.2	0.55	0.8	0.015	NA	1	0.95	1	0.38	NA	0.98	NA	0.93	0.34	NA	0.23	0.81	1	0.98	0.86	NA
NLGN4X	X	22.33p	0.25	0.44	1	7	1	6				NA	0.77	0.19	0.028	0.21	0.72	0.13	0.89	NA	0.95	0.86	0.27	NA	0.73	0.2	0.96	1	0.9	NA	0.79	NA	0.92	0.65	1	0.26	NA	1	0.96	0.73	NA
VAV1	19	13.2p	0.25	0.44	1	29	21	8	2	43.3	0.032	0.81	0.00012	0.77	0.91	1	0.9	0.78	0.9	0.69	0.78	0.067	1	0.41	0.66	0.15	0.79	1	0.33	0.64	1	0.58	0.93	0.54	0.99	NA	0.36	1	0.99	0.29	1
SERPINB9	6	25.2p	0.25	0.44	1	13	13	0				NA	0.48	0.56	0.053	0.9	NA	0.5	0.53	0.31	1	0.4	0.2	0.23	NA	0.025	0.92	1	0.93	NA	0.89	NA	0.65	0.67	1	NA	NA	1	0.9	0.87	1
FCRL3	1	21-q	0.25	0.45	1	13	8	5				NA	0.21	0.52	0.72	1	NA	0.82	0.48	0.87	NA	NA	0.92	NA	NA	0.0004	0.83	NA	0.84	NA	0.83	NA	0.76	0.9	NA	NA	NA	1	NA	0.77	NA
LEFTY2	1	42.1q	0.25	0.45	1	1	0	1				NA	4.5e-06	NA	0.17	0.97	NA	0.7	0.46	0.87	0.99	0.98	NA	NA	NA	0.36	1	0.77	0.51	NA	0.98	NA	NA	0.88	0.98	NA	0.69	1	0.97	0.82	1
PCK1	20	13.31q	0.25	0.45	1	5	3	2		33.3	0.19	NA	0.34	0.9	0.41	0.54	NA	0.8	0.43	0.47	0.83	0.84	1	NA	NA	0.00044	0.89	1	0.93	NA	0.75	NA	0.88	0.6	0.97	0.58	0.82	1	0.95	0.63	1
ALDH3A1	17	11.2p	0.25	0.45	1	14	4	10		13.3	0.5	NA	0.61	0.73	0.75	1	NA	0.56	0.12	0.82	0.8	0.22	0.036	NA	NA	0.28	0.99	0.93	0.85	NA	0.91	0.63	0.88	0.35	0.91	NA	NA	1	0.87	0.35	1
PLXNB3	X	28q	0.25	0.45	1	39	28	11		32.5	0.17	NA	0.83	0.27	0.96	0.88	NA	0.46	0.76	NA	0.52	0.94	0.93	NA	NA	0.0097	0.96	0.36	0.58	NA	0.81	NA	0.52	0.75	0.97	NA	0.23	1	0.96	0.89	1
MMP20	11	22.3q	0.25	0.45	1	90	68	22	1	34.1	0.47	NA	0.0084	0.39	0.28	0.72	0.52	0.28	0.94	0.54	0.9	0.86	NA	NA	NA	0.98	0.9	1	0.071	0.59	0.87	0.45	NA	0.91	NA	NA	0.56	1	0.94	0.5	1
TEPP	16	13q	0.26	0.45	1	15	10	5		37.5	0.074	NA	0.07	0.75	0.0086	1	NA	0.42	0.77	NA	NA	NA	0.83	NA	NA	0.76	NA	NA	0.59	NA	NA	NA	0.9	0.42	NA	NA	NA	1	NA	0.76	NA
C1orf61	1	22q	0.26	0.46	1	21	16	5				NA	1	0.75	0.92	1	NA	0.33	1	NA	NA	NA	0.035	NA	NA	0.48	0.8	0.79	0.48	NA	NA	0.17	0.47	0.25	0.99	0.91	0.6	1	0.92	0.92	NA
FCRL2	1	23.1q	0.26	0.46	1	13	7	6		42.9	0.045	NA	0.0023	0.37	0.14	0.76	0.3	0.79	0.22	NA	0.34	0.98	1	0.62	0.84	0.087	0.95	1	0.43	0.97	0.97	NA	0.8	0.91	NA	NA	0.41	1	0.99	0.94	NA
AIF1	6	21.3p	0.26	0.46	1	69	35	34	1	51.4	0.011	NA	1	0.48	0.091	0.72	NA	0.78	0.92	0.43	0.57	0.89	0.021	NA	NA	0.61	0.86	1	0.88	NA	0.96	1	0.34	0.087	1	NA	0.87	1	1	0.39	NA
LPIN3	20	11.2-q	0.26	0.46	1	5	2	3				NA	0.97	0.66	0.12	1	NA	0.38	0.098	0.59	NA	NA	0.031	NA	NA	0.94	NA	NA	0.99	NA	NA	NA	0.94	0.58	NA	0.81	NA	1	NA	0.5	NA
SLC52A1	17	13.3p	0.26	0.46	1	7	7	0				NA	0.99	NA	0.078	0.85	NA	0.33	0.52	0.46	0.99	0.59	0.19	NA	NA	0.018	0.95	0.46	NA	NA	0.78	NA	1	0.35	NA	0.85	0.65	1	0.98	1	NA
CDX1	5	32q	0.26	0.46	1	9	6	3		30	0.13	NA	0.0033	0.94	0.26	0.31	NA	0.33	0.58	0.82	0.98	0.91	0.21	NA	NA	0.85	0.68	1	0.42	NA	0.99	NA	0.96	0.71	0.99	0.69	0.81	1	0.92	0.73	NA
WNT8A	5	31q	0.27	0.46	1	9	3	6				NA	0.012	0.61	0.51	0.41	NA	0.4	0.64	NA	NA	NA	0.54	NA	NA	0.27	NA	NA	0.62	NA	0.97	0.73	1	0.65	NA	NA	NA	1	NA	0.71	NA
KRTAP15-1	21	22.1q	0.27	0.46	1	20	12	8		28.6	0.18	NA	NA	NA	NA	1	NA	0.73	NA	0.78	NA	NA	0.84	NA	NA	0.046	NA	NA	NA	NA	0.91	0.74	1	0.94	NA	NA	NA	1	NA	0.24	NA
C7	5	NA	0.27	0.47	1	1	0	1				NA	0.98	0.28	0.95	0.78	0.00038	0.37	0.17	0.5	0.99	0.73	1	NA	NA	0.94	0.82	1	0.71	NA	0.95	0.92	1	0.85	1	0.07	0.59	1	0.97	0.84	1
AMICA1	11	23.3q	0.27	0.47	1	16	0	16		11.8	0.57	NA	0.99	0.79	0.0063	0.7	0.55	0.37	0.95	0.2	NA	NA	1	NA	NA	0.84	0.95	NA	0.92	0.5	0.78	0.88	0.75	0.18	1	NA	NA	1	NA	0.85	NA
SLIT3	5	35q	0.28	0.48	1	8	8	0				NA	0.81	0.72	0.25	0.27	0.00019	0.32	0.6	0.23	0.81	0.74	0.98	NA	0.93	1	0.75	0.6	0.9	0.91	0.88	0.78	1	0.71	1	0.74	0.98	1	0.92	0.91	NA
AIM2	1	22q	0.28	0.48	1	2	0	2				NA	0.0017	0.49	0.99	0.63	NA	0.54	0.8	NA	0.95	0.96	NA	0.25	NA	0.18	0.68	1	0.87	NA	0.93	NA	NA	0.35	0.91	NA	0.66	1	0.96	0.79	1
GUCY1A2	11	21-q	0.28	0.48	1	10	4	6				0.87	0.015	0.75	0.059	0.95	0.4	0.31	0.66	0.056	0.95	0.41	0.71	0.49	0.64	0.55	0.91	1	0.081	0.45	0.95	0.64	1	0.5	1	NA	NA	1	0.99	0.6	NA
HAMP	19	13.1q	0.28	0.48	1	5	0	5				NA	0.34	NA	0.82	1	NA	0.28	0.0062	NA	0.38	0.95	0.51	NA	NA	0.12	0.92	0.99	0.85	NA	0.75	NA	0.95	0.22	1	0.6	0.83	1	0.95	0.62	NA
REG3A	2	12p	0.28	0.48	1	6	0	6				NA	0.0047	NA	0.35	0.97	0.91	0.85	0.64	0.84	0.35	0.89	0.14	NA	0.62	0.75	0.86	1	0.45	0.49	0.89	NA	1	0.47	0.94	NA	0.43	1	0.96	0.71	1
ATOH1	4	22q	0.29	0.48	1	6	4	2		28.6	0.22	NA	0.14	NA	0.69	0.92	NA	0.9	0.96	0.78	0.98	0.69	0.88	NA	NA	0.008	0.81	0.55	0.17	NA	NA	NA	0.99	0.28	NA	NA	0.87	1	0.98	0.98	NA
CCDC83	11	14.1-q	0.29	0.49	1	15	12	3		12.5	0.53	NA	0.0091	0.61	0.16	0.6	0.45	0.51	0.73	0.89	NA	NA	1	NA	NA	0.79	NA	NA	0.75	0.8	NA	0.53	0.91	0.28	NA	NA	0.62	1	NA	0.83	NA
OXER1	2	22.1p	0.29	0.49	1	2	0	2				NA	0.018	NA	0.51	0.85	NA	0.23	0.91	0.96	NA	NA	0.95	NA	NA	0.45	0.91	NA	0.61	NA	0.85	NA	1	0.53	NA	0.33	0.63	NA	NA	0.32	NA
TPBG	6	14-q	0.3	0.5	1	28	28	0	2	48.3	0.0097	0.4	0.63	0.71	0.27	0.67	NA	0.7	0.76	NA	0.75	0.86	0.011	NA	0.075	0.2	0.97	0.79	0.58	0.81	0.71	NA	0.36	0.73	1	0.92	0.57	1	0.99	0.97	1
PSKH2	8	21.13q	0.3	0.5	1	16	0	16		64.7	0.0016	NA	0.89	0.74	0.35	0.018	0.69	0.4	0.84	0.87	NA	NA	0.28	NA	0.47	0.69	0.89	NA	0.43	0.84	0.92	NA	0.59	0.85	NA	NA	0.83	1	NA	0.3	NA
GUCA2A	1	35-p	0.3	0.5	1	6	6	0				NA	0.47	NA	0.95	0.77	NA	0.41	0.85	0.46	NA	NA	1	NA	NA	0.89	0.88	0.014	NA	NA	0.93	NA	0.92	0.73	0.94	NA	0.54	1	0.92	0.48	NA
C15orf27	15	23-q	0.3	0.5	1	23	10	13		8.3	0.76	NA	0.2	0.31	0.43	0.96	0.51	0.54	0.0093	0.66	NA	NA	1	NA	NA	0.78	0.96	NA	0.46	0.88	NA	NA	1	0.24	NA	0.48	0.72	1	NA	0.9	NA
PGK2	6	12.3p	0.31	0.51	1	14	12	2				NA	0.62	NA	0.84	0.85	NA	0.63	0.22	0.37	0.24	1	0.44	NA	NA	0.14	0.99	0.029	0.67	NA	0.96	NA	NA	0.84	NA	NA	0.57	1	0.98	0.87	NA
HAVCR2	5	34q	0.31	0.51	1	2	0	2				NA	0.01	0.24	0.4	0.37	NA	0.99	0.93	0.61	NA	NA	0.23	NA	NA	0.71	0.88	NA	0.84	NA	0.83	NA	0.9	0.9	NA	NA	0.9	1	NA	0.9	NA
SPATA31E1	9	22.1-q	0.31	0.51	1	4	0	4				NA	0.013	NA	0.92	0.35	NA	0.91	0.47	NA	NA	NA	0.97	NA	NA	0.99	NA	NA	0.85	NA	NA	NA	0.57	0.92	NA	NA	0.34	1	NA	0.87	NA
FHL1	X	26.3q	0.32	0.52	1	4	1	3				NA	0.96	0.52	0.00097	0.84	0.27	0.86	1	NA	0.12	0.82	1	NA	0.42	0.71	0.92	1	0.34	NA	0.73	0.4	1	0.75	1	0.49	0.87	1	0.97	0.38	1
ZEB1	10	11.22p	0.32	0.52	1	53	31	22	3	63	0.00048	NA	NA	0.14	NA	NA	0.84	NA	NA	0.41	0.51	0.42	NA	0.021	0.56	NA	0.85	NA	NA	NA	0.87	NA	NA	0.81	1	NA	0.6	1	NA	0.65	1
LIM2	19	13.4q	0.32	0.52	1	6	3	3				NA	0.027	0.96	0.5	0.51	NA	0.54	0.52	0.86	0.9	0.22	0.1	NA	NA	0.3	0.74	1	0.62	NA	NA	NA	0.94	0.52	0.92	0.46	NA	1	0.96	0.9	NA
PPP1R1A	12	13.2q	0.33	0.53	1	9	0	9				NA	0.0069	0.76	0.78	0.99	NA	0.29	0.95	0.3	0.51	0.42	0.3	NA	NA	0.55	0.96	1	1	NA	0.95	NA	0.29	0.49	0.76	NA	NA	1	0.94	0.79	1
DDX25	11	24q	0.33	0.53	1	4	0	4				0.013	0.47	0.35	0.27	0.52	0.22	0.53	0.68	0.73	0.9	0.85	0.95	NA	0.94	0.91	0.88	1	0.2	0.64	0.64	NA	0.93	0.39	NA	0.85	0.57	1	0.99	0.27	NA
C12orf54	12	13.11q	0.34	0.53	1	18	12	6	2	26.3	0.19	NA	0.92	0.35	0.25	1	0.077	0.47	0.97	0.95	NA	NA	0.043	NA	NA	0.76	NA	NA	0.87	0.86	NA	NA	0.52	0.77	NA	NA	0.39	1	NA	0.67	NA
LUZP4	X	24q	0.34	0.54	1	1	1	0				NA	0.22	0.98	0.049	0.18	0.68	0.37	0.73	NA	0.76	0.25	0.92	NA	NA	0.46	0.78	0.5	0.68	NA	0.98	NA	0.94	0.47	NA	NA	0.39	1	0.98	0.98	NA
UGT3A1	5	13.2p	0.34	0.54	1	1	1	0				NA	0.0079	0.76	0.16	0.49	0.65	0.87	0.29	0.96	NA	NA	0.89	NA	NA	0.88	0.95	NA	0.63	NA	0.98	NA	0.93	0.4	0.84	NA	NA	1	NA	0.59	1
ITM2C	2	37q	0.34	0.54	1	4	0	4				NA	0.4	0.81	0.16	0.58	NA	0.89	0.99	0.74	0.55	0.089	0.27	NA	NA	0.0015	0.96	1	0.57	NA	0.86	0.87	1	0.99	1	0.39	0.6	1	0.97	0.84	NA
ZFP28	19	13.43q	0.34	0.54	1	7	3	4				NA	0.74	0.81	0.27	0.83	NA	0.43	0.36	0.89	NA	NA	0.57	0.036	NA	0.66	0.76	NA	0.61	NA	0.89	NA	1	0.78	0.87	0.27	0.72	1	NA	0.45	NA
MAL	2	11.1q	0.35	0.55	1	11	0	11	1	16.7	0.41	NA	0.035	0.35	0.1	1	NA	0.82	0.88	0.69	0.86	0.44	NA	0.27	NA	0.88	0.81	0.61	0.67	NA	0.98	0.16	NA	0.55	1	NA	NA	1	0.98	0.57	1
IL2RA	10	15-p	0.35	0.55	1	3	0	3				NA	0.074	0.99	0.005	0.9	0.72	0.42	0.97	0.48	0.59	0.66	1	NA	NA	0.66	0.93	0.63	0.81	0.67	0.79	0.25	0.86	0.51	1	NA	NA	1	0.96	0.76	1
ADORA3	1	13.2p	0.35	0.55	1	9	0	9				NA	0.042	0.64	0.98	0.27	0.91	0.092	0.47	0.72	0.22	0.38	0.98	NA	0.59	0.94	0.75	1	0.68	0.97	0.87	0.78	0.83	0.47	NA	NA	0.52	1	0.97	0.61	NA
UNC13A	19	13.12p	0.35	0.55	1	1	0	1				1	NA	0.89	NA	NA	0.5	NA	NA	0.77	NA	NA	NA	NA	0.021	NA	0.98	NA	NA	NA	0.94	NA	NA	NA	NA	NA	NA	1	NA	NA	NA
CLIC6	21	22.12q	0.36	0.56	1	15	14	1	1	12.5	0.53	NA	0.32	0.85	1	0.84	0.26	0.68	0.22	NA	NA	NA	0.02	NA	0.57	0.59	0.9	NA	0.4	0.41	0.92	NA	0.64	0.54	NA	NA	0.92	1	NA	0.94	NA
SPTB	14	24.1-q	0.37	0.56	1	5	0	5		50	0.04	0.024	0.35	0.53	0.78	1	0.72	0.7	0.19	0.75	0.86	0.31	1	NA	0.83	0.36	0.86	1	0.59	NA	0.93	NA	1	0.99	0.95	0.31	NA	1	0.98	0.12	NA
DOK1	2	13p	0.37	0.57	1	34	0	34		5.7	0.94	NA	0.022	NA	1	0.98	NA	0.94	0.37	0.77	0.87	0.3	0.48	NA	NA	0.28	0.93	1	0.83	NA	0.89	0.46	0.61	0.92	0.96	0.44	NA	1	0.97	0.17	NA
C1orf95	1	42.12q	0.38	0.57	1	7	3	4				NA	0.96	0.8	0.53	1	0.64	0.66	0.91	0.5	NA	NA	1	NA	NA	0.3	0.81	0.032	0.48	NA	NA	NA	0.9	1	NA	NA	NA	1	0.92	0.77	NA
SOX21	13	31-q	0.38	0.57	1	3	2	1				NA	0.26	0.42	0.79	0.65	0.46	0.94	0.91	NA	0.89	0.37	1	NA	0.34	0.31	0.96	0.011	0.75	0.6	0.91	NA	1	0.58	1	0.76	0.94	1	0.86	0.5	NA
CA3	8	21.2q	0.38	0.58	1	177	74	103	1	64	0.0012	NA	0.36	0.5	0.99	0.54	NA	0.44	0.24	0.99	0.63	0.16	0.017	NA	NA	0.89	0.9	0.99	0.88	NA	0.99	0.83	0.9	0.68	1	NA	NA	1	0.98	0.43	NA
KLC3	19	13q	0.39	0.58	1	7	0	7	1	25	0.26	NA	0.035	0.84	0.35	1	NA	0.51	0.14	0.45	NA	NA	NA	NA	NA	0.98	0.66	NA	0.38	NA	0.89	NA	NA	0.93	1	0.62	0.49	1	NA	0.9	NA
LILRA4	19	13.4q	0.39	0.58	1	20	7	13		9.5	0.69	NA	0.032	NA	0.39	0.92	NA	0.39	0.98	0.71	NA	NA	0.26	0.46	NA	0.35	0.73	1	0.5	NA	0.95	NA	0.85	0.83	0.93	NA	NA	1	0.99	0.73	NA
CYSLTR1	X	13-q	0.39	0.59	1	1	0	1				NA	0.47	0.17	0.036	0.85	0.18	0.071	0.85	NA	0.83	0.67	1	NA	0.6	0.49	0.88	1	0.66	NA	0.67	NA	0.86	0.32	0.87	0.99	0.77	1	0.95	0.84	NA
GRIA4	11	22q	0.39	0.59	1	8	4	4		66.7	0.0056	NA	0.016	0.76	0.75	0.5	0.15	0.48	0.55	0.67	0.63	0.4	0.94	0.14	NA	0.48	0.93	0.65	0.36	0.98	0.88	0.58	1	0.97	1	NA	NA	1	1	0.38	NA
LHX1	17	12q	0.4	0.59	1	11	11	0		16.7	0.41	NA	0.03	0.65	0.75	0.9	NA	0.3	0.86	0.87	0.31	0.6	0.63	0.73	NA	0.92	0.91	0.85	0.23	NA	0.82	NA	1	0.08	1	0.44	0.49	1	0.96	0.56	1
AADAC	3	25.1q	0.4	0.59	1	2	0	2				NA	0.73	0.86	0.41	0.88	NA	0.72	0.61	0.73	0.72	0.99	0.0061	0.67	NA	0.39	0.82	0.9	0.79	NA	0.91	NA	0.73	0.49	0.89	NA	0.33	1	0.95	0.83	NA
KIAA1199	15	25.1q	0.4	0.6	1	3	2	1		50	0.12	1	0.03	0.93	0.78	0.93	0.2	0.94	0.23	0.98	0.29	0.22	0.6	NA	0.84	0.54	0.96	0.84	0.36	0.4	1	NA	0.96	0.88	NA	0.54	0.39	1	0.9	0.62	NA
APOC2	19	13.2q	0.41	0.6	1	2	0	2				NA	0.27	NA	0.97	0.43	NA	0.36	0.017	0.86	0.21	0.46	0.86	NA	NA	0.8	NA	1	0.38	NA	0.98	NA	0.96	0.72	1	NA	0.81	1	0.97	0.93	NA
C6	5	NA	0.41	0.6	1	4	3	1				NA	0.04	0.19	0.71	0.26	0.19	0.7	0.59	0.57	0.52	0.98	0.23	NA	NA	1	0.82	1	0.66	NA	0.82	0.93	1	0.96	1	NA	0.56	1	0.95	0.83	NA
ATP1B2	17	13.1p	0.41	0.61	1	1	1	0				NA	0.97	NA	0.51	0.89	NA	0.62	1	0.59	0.1	0.15	0.52	NA	NA	0.045	0.92	1	0.53	NA	0.97	NA	0.57	0.91	0.82	0.48	NA	1	1	0.31	1
FCRL5	1	21q	0.42	0.61	1	24	18	6		16	0.5	0.85	0.001	0.48	0.97	0.15	0.83	0.94	0.99	0.96	NA	NA	0.82	0.53	NA	0.49	0.92	NA	0.34	NA	0.92	NA	1	0.43	0.78	NA	0.86	1	NA	0.91	NA
NFAM1	22	13.2q	0.42	0.61	1	8	0	8				0.54	0.34	0.39	0.048	0.82	0.14	0.11	0.87	0.84	NA	NA	0.74	NA	NA	1	0.86	NA	0.64	0.8	0.7	0.74	0.69	0.74	NA	NA	0.75	1	NA	0.54	NA
CYP2W1	7	22.3p	0.42	0.61	1	77	54	23	1	47.4	0.042	NA	0.96	0.33	0.84	0.97	NA	0.52	1	NA	0.97	0.61	0.0078	NA	NA	0.44	0.89	1	0.94	NA	0.71	NA	0.56	0.64	NA	0.75	NA	NA	0.99	0.46	NA
SH2D1B	1	23.3q	0.43	0.62	1	1	0	1				NA	0.12	0.88	0.47	0.93	NA	0.9	0.027	NA	NA	NA	1	NA	NA	0.79	0.74	NA	0.77	NA	0.98	NA	0.47	0.85	NA	NA	0.88	1	NA	0.67	NA
DLL4	15	14q	0.44	0.63	1	1	0	1				NA	0.16	0.54	0.99	0.83	NA	1	1	NA	NA	NA	1	NA	NA	0.035	0.48	NA	0.97	NA	0.95	NA	0.63	0.22	1	NA	0.9	1	NA	0.75	NA
GZMM	19	13.3p	0.44	0.63	1	14	2	12				NA	0.95	0.99	0.91	0.61	NA	0.29	0.72	0.89	0.45	0.32	1	NA	NA	0.039	0.96	0.46	0.59	NA	0.92	NA	1	0.57	1	0.34	0.84	NA	0.92	0.23	NA
SHF	15	21.1q	0.44	0.63	1	6	3	3				0.48	0.02	0.83	0.62	0.9	0.68	0.96	1	0.78	NA	NA	1	NA	NA	0.2	0.95	NA	0.48	NA	0.96	NA	0.81	0.87	NA	0.24	NA	1	NA	0.2	NA
OR8G1	11	24.2q	0.44	0.63	1	42	26	16		27.9	0.29	NA	0.039	0.62	0.86	1	NA	0.52	0.76	0.9	NA	NA	0.97	NA	NA	0.92	0.78	NA	0.14	NA	0.74	NA	0.54	0.3	NA	NA	NA	1	NA	0.77	NA
CCDC105	19	13.12p	0.45	0.63	1	3	3	0				NA	0.02	0.55	0.19	1	NA	0.76	0.79	0.97	NA	NA	0.82	NA	NA	0.29	NA	NA	0.65	NA	NA	NA	0.93	0.21	NA	NA	1	1	NA	1	NA
PPP2R2C	4	16.1p	0.46	0.65	1	27	17	10		53.6	0.0057	0.026	0.53	0.6	0.35	1	0.82	0.76	0.32	0.99	NA	NA	0.54	NA	0.4	0.4	0.98	NA	0.38	0.61	0.84	NA	0.57	0.37	1	0.63	NA	1	NA	0.61	NA
HTN1	4	13q	0.48	0.66	1	38	0	38		33.3	0.15	NA	0.84	0.96	0.09	0.93	NA	0.61	1	0.41	0.99	0.14	1	NA	NA	0.99	0.92	0.034	0.41	NA	0.98	NA	0.99	0.9	NA	NA	NA	1	0.97	0.65	NA
CCL26	7	11.2q	0.48	0.66	1	28	15	13		6.9	0.87	NA	0.08	0.66	0.95	0.78	NA	0.47	0.52	0.73	NA	NA	0.034	NA	NA	0.52	0.83	NA	0.84	NA	0.96	0.92	0.63	1	1	NA	0.94	1	NA	0.97	1
MMP10	11	22.3q	0.48	0.66	1	1	0	1				NA	0.032	0.51	0.32	0.97	NA	0.21	0.85	0.92	0.28	0.81	0.31	NA	NA	0.37	0.84	0.97	0.63	NA	0.98	0.41	0.66	0.76	1	NA	0.66	1	0.94	0.69	1
DDIT4L	4	23q	0.52	0.69	1	5	5	0				NA	0.25	0.86	0.98	1	0.71	0.74	0.92	0.9	NA	NA	0.026	NA	0.52	0.31	0.96	NA	0.91	0.18	0.93	NA	0.99	0.66	1	NA	0.36	1	NA	0.76	NA
SLAMF6	1	23.1q	0.52	0.69	1	22	12	10		17.4	0.44	0.75	0.033	0.52	0.97	0.82	0.74	0.33	0.75	NA	NA	NA	0.91	NA	NA	0.16	NA	NA	0.65	NA	0.96	NA	0.57	0.72	NA	NA	0.7	1	NA	0.53	NA
TTC9B	19	13.2q	0.53	0.7	1	3	0	3				NA	0.043	0.23	0.49	0.92	NA	0.65	1	0.42	NA	NA	1	NA	NA	0.53	0.96	NA	0.49	NA	0.86	0.18	1	0.87	NA	0.97	0.81	1	NA	0.41	NA
GRPR	X	22.2p	0.53	0.7	1	15	10	5		12.5	0.53	NA	0.45	0.99	0.018	0.36	0.36	0.89	1	NA	0.75	0.2	0.8	0.42	0.89	0.15	0.98	0.34	0.97	NA	0.94	NA	0.92	0.78	NA	NA	0.56	1	0.99	0.98	NA
CHAC1	15	15.1q	0.55	0.71	1	6	5	1				NA	0.0087	NA	0.86	0.99	NA	0.22	0.84	NA	NA	NA	0.96	NA	NA	0.92	0.7	1	0.55	NA	0.9	NA	0.99	0.71	NA	0.88	NA	1	0.97	0.59	NA
C1orf54	1	21.2q	0.58	0.73	1	19	10	9		10	0.67	NA	0.037	0.81	0.62	0.62	NA	1	0.28	NA	NA	NA	1	NA	NA	0.85	0.68	1	0.67	NA	NA	NA	0.9	0.8	1	0.56	0.87	1	0.92	0.99	NA
ALDOB	9	21.3-q	0.58	0.74	1	12	6	6		15.4	0.44	NA	0.41	0.95	0.2	1	NA	0.21	0.62	0.35	1	0.51	0.035	NA	NA	0.64	0.88	1	0.95	NA	0.9	NA	0.8	0.62	1	NA	NA	NA	0.92	0.96	1
GCSAML	1	44q	0.59	0.74	1	4	4	0				NA	0.036	NA	0.29	1	0.55	0.79	0.6	0.8	NA	NA	NA	NA	NA	0.81	0.89	NA	0.38	NA	NA	NA	NA	0.87	1	NA	0.36	1	NA	0.76	NA
NGFR	17	21-q	0.59	0.74	1	2	0	2				1	0.95	0.9	0.6	0.76	0.74	0.87	0.81	0.9	0.65	0.71	0.009	NA	0.59	0.35	0.81	1	0.63	0.87	0.95	0.12	0.75	0.92	0.83	0.78	NA	1	0.95	0.73	1
CHRNB2	1	21.3q	0.59	0.75	1	30	16	14		35.5	0.099	NA	0.98	0.95	0.98	0.45	NA	0.27	0.66	0.96	0.99	0.66	0.019	NA	NA	0.97	0.9	0.52	0.65	NA	0.99	1	0.94	0.13	NA	0.84	NA	1	0.94	0.45	NA
RP1L1	8	23.1p	0.61	0.76	1	8	8	0				NA	0.77	0.21	0.75	0.98	0.029	1	0.43	NA	NA	NA	0.89	NA	NA	0.57	0.79	NA	0.87	NA	NA	NA	0.9	0.96	NA	NA	0.48	1	NA	0.97	NA
NR2F1	5	14q	0.64	0.77	1	9	6	3		30	0.13	NA	0.2	0.67	0.013	1	NA	0.95	0.8	NA	0.88	0.36	0.86	NA	NA	0.87	0.95	0.99	0.63	NA	0.74	0.73	0.91	0.92	0.93	0.79	NA	1	0.92	0.41	NA
CDR1	X	27.1-q	0.65	0.78	1	14	10	4				NA	1	NA	0.41	0.71	0.72	0.6	0.96	NA	0.96	0.91	1	NA	NA	0.016	0.9	1	0.33	NA	NA	0.51	1	0.37	NA	0.97	NA	1	0.94	0.65	1
ROBO4	11	24.2q	0.65	0.78	1	17	5	12				NA	0.98	0.49	0.98	0.98	NA	0.96	0.99	NA	0.63	0.66	1	NA	NA	0.95	0.9	0.011	0.89	NA	0.91	NA	1	0.42	1	NA	NA	1	0.95	0.96	NA
DOCK2	5	35.1q	0.66	0.79	1	9	5	4		20	0.34	0.95	0.0013	0.27	0.35	1	0.93	0.65	0.46	0.4	0.74	0.57	0.87	0.49	0.97	0.92	0.9	1	0.47	0.73	0.92	NA	0.92	0.75	1	NA	0.99	1	0.97	0.6	1
KIF1A	2	37.2q	0.67	0.8	1	27	21	6		32.1	0.14	0.6	0.6	0.89	0.28	0.99	0.27	0.93	0.6	NA	0.35	0.64	1	0.37	0.53	0.84	0.96	1	0.63	0.84	0.97	NA	0.94	0.9	1	0.034	0.82	1	0.98	0.86	NA
DPCR1	6	21.32p	0.68	0.8	1	8	0	8		44.4	0.061	0.89	0.45	0.89	0.036	0.88	0.31	0.45	0.51	0.38	NA	NA	0.72	NA	0.67	0.92	0.76	NA	0.66	NA	0.96	NA	1	0.36	NA	NA	0.8	1	NA	0.81	NA
KNG1	3	21-q	0.68	0.8	1	87	57	30	2	35.2	0.4	NA	0.96	0.54	0.2	1	0.93	0.6	0.6	0.6	0.66	0.53	0.019	0.93	NA	0.088	1	0.7	0.52	NA	0.97	NA	1	0.7	1	NA	0.92	1	0.98	0.95	NA
CCDC70	13	14.3q	0.7	0.82	1	10	0	10				NA	0.046	NA	0.78	0.35	NA	0.68	1	0.94	NA	NA	0.97	NA	NA	0.55	NA	1	0.87	NA	NA	NA	0.43	0.72	1	NA	0.99	1	0.94	0.63	NA
TNP1	2	35-q	0.78	0.86	1	3	0	3				0.27	0.014	NA	0.53	0.84	0.53	0.44	0.29	0.72	0.98	0.36	0.88	NA	0.55	0.58	0.89	1	0.65	0.83	NA	NA	1	0.54	1	NA	0.84	1	0.99	0.68	NA
FATE1	X	28q	0.79	0.87	1	1	0	1				NA	0.28	0.98	1	0.83	NA	0.73	0.89	NA	NA	NA	0.91	NA	NA	0.046	0.96	NA	0.82	NA	NA	NA	0.69	0.44	1	0.71	0.81	1	NA	0.62	NA
TNFSF4	1	25q	0.81	0.88	1	8	4	4		22.2	0.29	NA	0.032	0.98	0.47	0.26	0.97	0.54	0.53	0.8	0.42	0.86	0.86	0.59	0.91	0.42	0.95	1	0.98	0.41	0.94	NA	0.98	0.98	1	0.81	NA	1	0.95	0.6	1
SCGB1D2	11	13q	0.81	0.88	1	2	0	2				NA	0.65	0.82	0.69	1	NA	0.11	1	0.9	0.99	0.76	1	NA	NA	0.041	0.95	1	0.71	NA	NA	NA	1	0.37	NA	NA	NA	1	0.92	0.59	NA
MTMR8	X	11.2-q	0.82	0.89	1	3	3	0				NA	0.012	0.45	0.95	1	0.74	0.96	0.96	NA	0.63	0.46	1	0.63	0.5	0.85	0.99	1	0.66	NA	0.84	NA	0.88	0.88	NA	0.99	0.53	1	0.95	0.48	NA
TRPC6	11	22.1q	0.87	0.92	1	22	17	5		8.7	0.74	NA	0.007	0.67	0.34	1	0.92	0.97	0.92	0.68	0.96	0.52	1	NA	NA	0.97	0.99	1	0.2	0.88	0.98	0.52	0.58	0.51	0.99	NA	NA	1	0.98	0.87	NA
MNDA	1	22q	0.88	0.92	1	5	0	5				0.81	0.86	0.68	0.91	0.89	0.59	0.92	0.86	NA	0.74	0.65	1	0.92	0.3	0.028	0.98	0.7	0.98	0.95	0.9	0.33	0.71	0.35	0.89	NA	0.81	1	0.96	0.68	NA
MADCAM1	19	13.3p	0.9	0.94	1	30	11	19		29	0.2	NA	0.73	NA	1	1	NA	0.68	0.044	0.6	NA	NA	1	NA	NA	0.48	0.9	1	0.51	NA	0.96	NA	1	0.98	NA	0.65	NA	1	0.97	0.67	1
